# Supplementary material for: Inferring Long-Term Effective Population Size with Mutation–Selection Models
Source: Mol Biol Evol. 2021 Jun 30;38(10):4573–87. doi: 10.1093/molbev/msab160 (PMC8476147; doi:10.1093/molbev/msab160)
Supplement: msab160_Supplementary_Data [file msab160_supplementary_data.zip]

Archive with 4 entries (4 files):
- natbib.bst
- references.bib
- supp-mat.pdf
- main-style.sty
