# Supplementary material for: Inferring Long-Term Effective Population Size with Mutation–Selection Models
Source: Mol Biol Evol. 2021 Jun 30;38(10):4573–87. doi: 10.1093/molbev/msab160 (PMC8476147; doi:10.1093/molbev/msab160)
Supplement: msab160_Supplementary_Data [file msab160_supplementary_data.zip › references.bib]

@article{Akashi1999,
abstract = {The fitness effects of classes of DNA mutations can be inferred from patterns of nucleotide variation. A number of studies have attributed differences in levels of polymorphism and divergence between silent and replacement mutations to the action of natural selection. Here, I investigate the statistical power to detect directional selection through contrasts of DNA variation among functional categories of mutations. A variety of statistical approaches are applied to DNA data simulated under Sawyer and Hartl{\&}{\#}039;s Poisson random field model. Under assumptions of free recombination and stationarity, comparisons that include both the frequency distributions of mutations segregating within populations and the numbers of mutations fixed between populations have substantial power to detect even very weak selection. Frequency distribution and divergence tests are applied to silent and replacement mutations among five alleles of each of eight Drosophila simulans genes. Putatively “preferred” silent mutations segregate at higher frequencies and are more often fixed between species than “unpreferred” silent changes, suggesting fitness differences among synonymous codons. Amino acid changes tend to be either rare polymorphisms or fixed differences, consistent with a combination of deleterious and adaptive protein evolution. In these data, a substantial fraction of both silent and replacement DNA mutations appear to affect fitness.},
author = {Akashi, Hiroshi},
journal = {Genetics},
month = {jan},
number = {1},
pages = {221 LP  -- 238},
title = {{Inferring the Fitness Effects of DNA Mutations From Polymorphism and Divergence Data: Statistical Power to Detect Directional Selection Under Stationarity and Free Recombination}},
url = {http://www.genetics.org/content/151/1/221.abstract},
volume = {151},
year = {1999}
}
@article{Akashi1994,
author = {Akashi, Hiroshi},
journal = {Genetics},
number = {3},
title = {{Synonymous codon usage in Drosophila melanogaster: natural selection and translational accuracy.}},
volume = {136},
year = {1994}
}
@article{Albery1976,
abstract = {An efficiency function is proposed that describes the effectiveness of a catalyst in accelerating a chemical reaction. This function depends on the rate constants for the reaction and has a limiting value of unity when the rate of the reaction is controlled by diffusive steps. The evolution of enzymes toward catalytic perfection can be quantified by this function. For the interconversion of dihydroxyacetone phosphate and D-glyceraldehyde phosphate, the efficiency function has values of 2.5 × 10-11 for a simple carboxylate catalyst and 0.6 for the glycolytic enzyme triosephosphate isomerase. Thus the enzyme is almost a perfect catalyst. The improvement in the catalytic efficiency of enzymes, compared with simple organic molecules, is separated into three broad types of alteration to the Gibbs free-energy profile. In order of increasing difficulty these are “uniform binding,” “differential binding,” and “catalysis of elementary steps.” For changes in “uniform binding,” the free energies of the bound states remain the same relative td each other but are altered with respect to those of unbound states. Changes in the “differential binding” are more subtle and require the enzyme to discriminate between different bound intermediates. Finally, the most sophisticated improvement involves “catalysis of an elementary step,” where an enzyme must discriminate between the transition state and the ground state of the kinetically significant step. These concepts are discussed for enzyme catalysis generally and are applied in particular to the reaction catalyzed by triosephosphate isomerase. {\textcopyright} 1976, American Chemical Society. All rights reserved.},
author = {Albery, W. John and Knowles, Jeremy R.},
doi = {10.1021/bi00670a032},
issn = {15204995},
journal = {Biochemistry},
month = {dec},
number = {25},
pages = {5631--5640},
pmid = {999839},
publisher = {American Chemical Society},
title = {{Evolution of Enzyme Function and the Development of Catalytic Efficiency}},
url = {https://pubs.acs.org/doi/pdf/10.1021/bi00670a032},
volume = {15},
year = {1976}
}
@article{Amster2016,
abstract = {One of the foundational results in molecular evolution is that the rate at which neutral substitutions accumulate on a lineage equals the rate at which mutations arise. Traits that affect rates ofmutation therefore also affect the phylogenetic "molecular clock." We consider the effects of sex-specific generation times and mutation rates in species with two sexes. In particular, we focus on the effects that the age of onset of male puberty and rates of spermatogenesis have likely had in hominids (great apes), considering a model that approximates features of the mutational process in mammals, birds, and some other vertebrates. As we show, this model can account for a number of seemingly disparate observations: notably, the puzzlingly low X-to-autosome ratios of substitution rates in humans and chimpanzees and differences in rates of autosomal substitutions among hominine lineages (i.e., humans, chimpanzees, and gorillas). The model further suggests how to translate pedigree-based estimates of human mutation rates into split times among extant hominoids (apes), given sex-specific life histories. In so doing, it largely bridges the gap reported between estimates of split times based on fossil and molecular evidence, in particular suggesting that the human- chimpanzee split may have occurred as recently as 6.6 Mya. The model also implies that the "generation time effect" should be stronger in short-lived species, explaining why the generation time has a major influence on yearly substitution rates in mammals but only a subtle one in human pedigrees.},
author = {Amster, Guy and Sella, Guy},
doi = {10.1073/pnas.1515798113},
file = {:home/thibault/.var/app/com.elsevier.MendeleyDesktop/data/data/Mendeley Ltd./Mendeley Desktop/Downloaded/Amster, Sella - 2016 - Life history effects on the molecular clock of autosomes and sex chromosomes.pdf:pdf},
issn = {10916490},
journal = {Proceedings of the National Academy of Sciences of the United States of America},
keywords = {Generation time effect,Human-chimpanzee split,Male mutation bias,Molecular clock,Mutational slowdown},
month = {feb},
number = {6},
pages = {1588--1593},
pmid = {26811451},
publisher = {National Academy of Sciences},
title = {{Life history effects on the molecular clock of autosomes and sex chromosomes}},
url = {https://www.pnas.org/content/113/6/1588 https://www.pnas.org/content/113/6/1588.abstract},
volume = {113},
year = {2016}
}
@article{Anisimova2009,
abstract = {This review is motivated by the true explosion in the number of recent studies both developing and ameliorating probabilistic models of codon evolution. Traditionally parametric, the first codon models focused on estimating the effects of selective pressure on the protein via an explicit parameter in the maximum likelihood framework. Likelihood ratio tests of nested codon models armed the biologists with powerful tools, which provided unambiguous evidence for positive selection in real data. This, in turn, triggered a new wave of methodological developments. The new generation of models views the codon evolution process in a more sophisticated way, relaxing several mathematical assumptions. These models make a greater use of physicochemical amino acid properties, genetic code machinery, and the large amounts of data from the public domain. The overview of the most recent advances on modeling codon evolution is presented here, and a wide range of their applications to real data is discussed. On the downside, availability of a large variety of models, each accounting for various biological factors, increases the margin for misinterpretation; the biological meaning of certain parameters may vary among models, and model selection procedures also deserve greater attention. Solid understanding of the modeling assumptions and their applicability is essential for successful statistical data analysis. {\textcopyright} The Author 2008. Published by Oxford University Press on behalf of the Society for Molecular Biology and Evolution. All rights reserved.},
author = {Anisimova, Maria and Kosiol, Carolin},
doi = {10.1093/molbev/msn232},
file = {:home/thibault/.var/app/com.elsevier.MendeleyDesktop/data/data/Mendeley Ltd./Mendeley Desktop/Downloaded/Anisimova, Kosiol - 2009 - Investigating protein-coding sequence evolution with probabilistic codon substitution models.pdf:pdf},
issn = {07374038},
journal = {Molecular Biology and Evolution},
keywords = {Bayesian approach,Codon evolution,Markov model,Maximum likelihood,Positive selection},
month = {feb},
number = {2},
pages = {255--271},
publisher = {Oxford Academic},
title = {{Investigating protein-coding sequence evolution with probabilistic codon substitution models}},
url = {https://academic.oup.com/mbe/article/26/2/255/1029542},
volume = {26},
year = {2009}
}
@article{Araya2012,
abstract = {The ability of a protein to carry out a given function results from fundamental physicochemical properties that include the protein's structure, mechanism of action, and thermodynamic stability. Traditional approaches to study these properties have typically required the direct measurement of the property of interest, oftentimes a laborious undertaking. Although protein properties can be probed by mutagenesis, this approach has been limited by its low throughput. Recent technological developments have enabled the rapid quantification of a protein's function, such as binding to a ligand, for numerous variants of that protein. Here, we measure the ability of 47,000 variants of a WW domain to bind to a peptide ligand and use these functional measurements to identify stabilizing mutations without directly assaying stability. Our approach is rooted in the well-established concept that protein function is closely related to stability. Protein function is generally reduced by destabilizing mutations, but this decrease can be rescued by stabilizing mutations. Based on this observation, we introduce partner potentiation, a metric that uses this rescue ability to identify stabilizing mutations, and identify 15 candidate stabilizing mutations in the WW domain. We tested six candidates by thermal denaturation and found two highly stabilizing mutations, one more stabilizing than any previously known mutation. Thus, physicochemical properties such as stability are latent within these large-scale protein functional data and can be revealed by systematic analysis. This approach should allow other protein properties to be discovered.},
author = {Araya, Carlos L. and Fowler, Douglas M. and Chen, Wentao and Muniez, Ike and Kelly, Jeffery W. and Fields, Stanley},
doi = {10.1073/pnas.1209751109},
file = {:home/thibault/.var/app/com.elsevier.MendeleyDesktop/data/data/Mendeley Ltd./Mendeley Desktop/Downloaded/Araya et al. - 2012 - A fundamental protein property, thermodynamic stability, revealed solely from large-scale measurements of protein.pdf:pdf},
issn = {00278424},
journal = {Proceedings of the National Academy of Sciences of the United States of America},
keywords = {Deep mutational scanning,Epistasis,High-throughput DNA sequencing},
month = {oct},
number = {42},
pages = {16858--16863},
publisher = {National Academy of Sciences},
title = {{A fundamental protein property, thermodynamic stability, revealed solely from large-scale measurements of protein function}},
url = {https://www.pnas.org/content/109/42/16858 https://www.pnas.org/content/109/42/16858.abstract},
volume = {109},
year = {2012}
}
@article{Arco2014,
author = {Arco, Rocio and Risso, Valeria A and Manssour-triedo, Fadia and Barroso-deljesus, Alicia and Ingles-prieto, Alvaro and Godoy-ruiz, Raquel and Gavira, Jose A and Gaucher, Eric A and Ibarra-molero, Beatriz and Sanchez-ruiz, Jose M},
doi = {10.1093/molbev/msu312},
journal = {Molecular biology and evolution},
number = {2},
pages = {440--455},
title = {{Mutational studies on resurrected ancestral proteins reveal conservation of site-specific amino acid preferences throughout evolutionary history}},
volume = {32},
year = {2014}
}
@article{Arenas2015,
author = {Arenas, Miguel},
doi = {10.3389/fgene.2015.00319},
journal = {Frontiers in Genetics},
keywords = {model selection,molecular adaptation,molecular evolution,phylogenetics,phylogenomics,substitution model},
number = {October},
title = {{Trends in substitution models of molecular evolution}},
volume = {6},
year = {2015}
}
@article{Arenas2015a,
abstract = {Despite intense work, incorporating constraints on protein native structures into the mathematical models of molecular evolution remains difficult, because most models and programs assume that protein sites evolve independently, whereas protein stability is maintained by interactions between sites. Here, we address this problem by developing a new mean-field substitution model that generates independent site-specific amino acid distributions with constraints on the stability of the native state against both unfolding and misfolding. The model depends on a background distribution of amino acids and one selection parameter that we fix maximizing the likelihood of the observed protein sequence. The analytic solution of the model shows that the main determinant of the site-specific distributions is the number of native contacts of the site and that the most variable sites are those with an intermediate number of native contacts. The mean-field models obtained, taking into account misfolded conformations, yield larger likelihood than models that only consider the native state, because their average hydrophobicity is more realistic, and they produce on the average stable sequences for most proteins. We evaluated the mean-field model with respect to empirical substitution models on 12 test data sets of different protein families. In all cases, the observed site-specific sequence profiles presented smaller Kullback–Leibler divergence from the mean-field distributions than from the empirical substitution model. Next, we obtained substitution rates combining the mean-field frequencies with an empirical substitution model. The resulting mean-field substitution model assigns larger likelihood than the empirical model to all studied families when we consider sequences with identity larger than 0.35, plausibly a condition that enforces conservation of the native structure across the family. We found that the mean-field model performs better than other structurally constrained models with similar or higher complexity. With respect to the much more complex model recently developed by Bordner and Mittelmann, which takes into account pairwise terms in the amino acid distributions and also optimizes the exchangeability matrix, our model performed worse for data with small sequence divergence but better for data with larger sequence divergence. The mean-field model has been implemented into the computer program Prot{\_}Evol that is freely available at http://ub.cbm.uam.es/software/Prot{\_}Evol.php.},
author = {Arenas, Miguel and S{\'{a}}nchez-Cobos, Agustin and Bastolla, Ugo},
doi = {10.1093/molbev/msv085},
issn = {0737-4038},
journal = {Molecular Biology and Evolution},
month = {apr},
number = {8},
pages = {2195--2207},
title = {{Maximum-Likelihood Phylogenetic Inference with Selection on Protein Folding Stability}},
url = {https://doi.org/10.1093/molbev/msv085},
volume = {32},
year = {2015}
}
@article{Arenas2017,
abstract = {The computational reconstruction of ancestral proteins provides information on past biological events and has practical implications for biomedicine and biotechnology. Currently available tools for ancestral sequence reconstruction (ASR) are often based on empirical amino acid substitution models that assume that all sites evolve at the same rate and under the same process. However, this assumption is frequently violated because protein evolution is highly heterogeneous due to different selective constraints among sites. Here, we present ProtASR, a new evolutionary framework to infer ancestral protein sequences accounting for selection on protein stability. First, ProtASR generates site-specific substitution matrices through the structurally constrained mean-field (MF) substitution model, which considers both unfolding and misfolding stability. We previously showed that MF models outperform empirical amino acid substitution models, as well as other structurally constrained substitution models, both in terms of likelihood and correctly inferring amino acid distributions across sites. In the second step, ProtASR adapts a well-established maximum-likelihood (ML) ASR procedure to infer ancestral proteins under MF models. A known bias of ML ASR methods is that they tend to overestimate the stability of ancestral proteins by underestimating the frequency of deleterious mutations. We compared ProtASR under MF to two empirical substitution models (JTT and CAT), reconstructing the ancestral sequences of simulated proteins. ProtASR yields reconstructed proteins with less biased stabilities, which are significantly closer to those of the simulated proteins. Analysis of extant protein families suggests that folding stability evolves through time across protein families, potentially reflecting neutral fluctuation. Some families exhibit a more constant protein folding stability, while others are more variable. ProtASR is freely available from https://github.com/miguelarenas/protasr and includes detailed documentation and ready-to-use examples. It runs in seconds/minutes depending on protein length and alignment size. [Ancestral sequence reconstruction; folding stability; molecular adaptation; phylogenetics; protein evolution; protein structure.]},
author = {Arenas, Miguel and Weber, Claudia C and Liberles, David A and Bastolla, Ugo},
doi = {10.1093/sysbio/syw121},
file = {:home/thibault/.var/app/com.elsevier.MendeleyDesktop/data/data/Mendeley Ltd./Mendeley Desktop/Downloaded/Arenas et al. - 2017 - ProtASR An Evolutionary Framework for Ancestral Protein Reconstruction with Selection on Folding Stability.pdf:pdf},
issn = {1063-5157},
journal = {Systematic Biology},
month = {mar},
number = {6},
pages = {1054--1064},
title = {{ProtASR: An Evolutionary Framework for Ancestral Protein Reconstruction with Selection on Folding Stability}},
url = {https://doi.org/10.1093/sysbio/syw121},
volume = {66},
year = {2017}
}
@article{Aris-Brosou2002,
abstract = {The molecular clock, i.e., constancy of the rate of evolution over time, is commonly assumed in estimating divergence dates. However, this assumption is often violated and has drastic effects on date estimation. Recently, a number of attempts have been made to relax the clock assumption. One approach is to use maximum likelihood, which assigns rates to branches and allows the estimation of both rates and times. An alternative is the Bayes approach, which models the change of the rate over time. A number of models of rate change have been proposed. We have extended and evaluated models of rate evolution, i.e., the lognormal and its recent variant, along with the gamma, the exponential, and the Ornstein-Uhlenbeck processes. These models were first applied to a small hominoid data set, where an empirical Bayes approach was used to estimate the hyperparameters that measure the amount of rate variation. Estimation of divergence times was sensitive to these hyperparameters, especially when the assumed model is close to the clock assumption. The rate and date estimates varied little from model to model, although the posterior Bayes factor indicated the Ornstein-Uhlenbeck process outperformed the other models. To demonstrate the importance of allowing for rate change across lineages, this general approach was used to analyze a larger data set consisting of the 18S ribosomal RNA gene of 39 metazoan species. We obtained date estimates consistent with paleontological records, the deepest split within the group being about 560 million years ago. Estimates of the rates were in accordance with the Cambrian explosion hypothesis and suggested some more recent lineage-specific bursts of evolution.},
author = {Aris-Brosou, St{\'{e}}phane and Yang, Ziheng},
doi = {10.1080/10635150290102375},
editor = {Huelsenbeck, John},
file = {:home/thibault/.var/app/com.elsevier.MendeleyDesktop/data/data/Mendeley Ltd./Mendeley Desktop/Downloaded/Aris-Brosou, Yang - 2002 - Effects of Models of Rate Evolution on Estimation of Divergence Dates with Special Reference to the Metazoan.pdf:pdf},
issn = {1076-836X},
journal = {Systematic Biology},
keywords = {18S rRNA,Local molecular clocks,Markov chain Monte Carlo,Metazoa,Metropolis-Hastings algorithm,Molecular clock,Ornstein-Uhlenbeck process,Phylogeny,Posterior Bayes factor,Rate of evolution},
month = {sep},
number = {5},
pages = {703--714},
publisher = {Oxford Academic},
title = {{Effects of Models of Rate Evolution on Estimation of Divergence Dates with Special Reference to the Metazoan 18S Ribosomal RNA Phylogeny}},
url = {http://academic.oup.com/sysbio/article/51/5/703/1678442},
volume = {51},
year = {2002}
}
@article{Ashenberg2013,
abstract = {Protein stability and folding are the result of cooperative interactions among many residues, yet phylogenetic approaches assume that sites are independent. This discrepancy has engendered concerns about large evolutionary shifts in mutational effects that might confound phylogenetic approaches. Here we experimentally investigate this issue by introducing the same mutations into a set of diverged homologs of the influenza nucleoprotein and measuring the effects on stability. We find that mutational effects on stability are largely conserved across the homologs. We reach qualitatively similar conclusions when we simulate protein evolution with molecular-mechanics force fields. Our results do not mean that proteins evolve without epistasis, which can still arise even when mutational stability effects are conserved. However, our findings indicate that large evolutionary shifts in mutational effects on stability are rare, at least among homologs with similar structures and functions. We suggest that properly describing the clearly observable and highly conserved amino acid preferences at individual sites is likely to be far more important for phylogenetic analyses than accounting for rare shifts in amino acid propensities due to site covariation.},
author = {Ashenberg, Orr and Gong, L. Ian and Bloom, Jesse D.},
doi = {10.1073/pnas.1314781111},
file = {:home/thibault/.var/app/com.elsevier.MendeleyDesktop/data/data/Mendeley Ltd./Mendeley Desktop/Downloaded/Ashenberg, Gong, Bloom - 2013 - Mutational effects on stability are largely conserved during protein evolution.pdf:pdf},
issn = {00278424},
journal = {Proceedings of the National Academy of Sciences of the United States of America},
keywords = {Consensus design,Heterotachy,Substitution models},
month = {dec},
number = {52},
pages = {21071--21076},
pmid = {24324165},
title = {{Mutational effects on stability are largely conserved during protein evolution}},
volume = {110},
year = {2013}
}
@article{Auer2002,
abstract = {Reinforcement learning policies face the exploration versus exploitation dilemma, i.e. the search for a balance between exploring the environment to find profitable actions while taking the empirically best action as often as possible. A popular measure of a policy's success in addressing this dilemma is the regret, that is the loss due to the fact that the globally optimal policy is not followed all the times. One of the simplest examples of the exploration/exploitation dilemma is the multi-armed bandit problem. Lai and Robbins were the first ones to show that the regret for this problem has to grow at least logarithmically in the number of plays. Since then, policies which asymptotically achieve this regret have been devised by Lai and Robbins and many others. In this work we show that the optimal logarithmic regret is also achievable uniformly over time, with simple and efficient policies, and for all reward distributions with bounded support.},
author = {Auer, Peter and Cesa-Bianchi, Nicol{\`{o}} and Fischer, Paul},
doi = {10.1023/A:1013689704352},
file = {:home/thibault/.var/app/com.elsevier.MendeleyDesktop/data/data/Mendeley Ltd./Mendeley Desktop/Downloaded/Auer, Cesa-Bianchi, Fischer - 2002 - Finite-time analysis of the multiarmed bandit problem.pdf:pdf},
issn = {08856125},
journal = {Machine Learning},
keywords = {Adaptive allocation rules,Bandit problems,Finite horizon regret},
month = {may},
number = {2-3},
pages = {235--256},
title = {{Finite-time analysis of the multiarmed bandit problem}},
volume = {47},
year = {2002}
}
@article{Avery1944,
abstract = {I. From Type III pneumococci a biologically active fraction has been isolated in highly puTified form which in exceedingly minute amounts is capable under appropriate cultural conditions of inducing the transformation of unencapsulated R variants of Pneumococcus Type II into fully encapsulated cells of the same specific type as that of the heat-killed microorganisms from which the inducing material was recovered. 2. Methods for the isolation and purification of the active transforming material are described. 3. The data obtained by chemical, enzymatic, and serological analyses together with the results of preliminary studies by electrophoresis, ultracentrifugation, and ultraviolet spectroscopy indicate that, within the limits of the methods, the active fraction contains no demonstrable protein, unbound lipid, or serologically reactive polysaccharide and consists principally, if not solely, of a highly polymerized, viscous form of desoxyribonucleic acid. 4. Evidence is presented that the chemically induced alterations in cellular structure and function are predictable, type-specific, and transmissible in series. The various hypotheses that have been advanced concerning the nature of these changes are reviewed. {\textcopyright} 1944, Rockefeller University Press., All rights reserved.},
author = {Avery, Oswald T. and Macleod, Colin M. and McCarty, Maclyn},
doi = {10.1084/jem.79.2.137},
file = {:home/thibault/.var/app/com.elsevier.MendeleyDesktop/data/data/Mendeley Ltd./Mendeley Desktop/Downloaded/Avery, Macleod, McCarty - 1944 - Studies on the chemical nature of the substance inducing transformation of pneumococcal types Induction.pdf:pdf},
issn = {15409538},
journal = {Journal of Experimental Medicine},
keywords = {lipids,polysaccharides},
month = {feb},
number = {2},
pages = {137--158},
pmid = {19871359},
publisher = {The Rockefeller University Press},
title = {{Studies on the chemical nature of the substance inducing transformation of pneumococcal types: Induction of transformation by a desoxyribonucleic acid fraction isolated from pneumococcus type iii}},
volume = {79},
year = {1944}
}
@inproceedings{Baeck1994,
abstract = {Due to its independence of the actual search space and its impact on the exploration-exploitation tradeoff, selection is an important operator in any kind of Evolutionary Algorithm. In this paper, all important selection operators are discussed and quantitatively compared with respect to their selective pressure. The comparison clarifies that only a few really different and useful selection operators exist: Proportional selection (in combination with a scaling method), linear ranking, tournament selection, and ($\mu$,$\lambda$)-selection (respectively ($\mu$+$\lambda$)-selection). Their selective pressure increases in the order as they are listed here. The theoretical results are confirmed by an experimental investigation using a Genetic Algorithm with different selection methods on a simple unimodal objective function.},
author = {Baeck, Thomas},
booktitle = {IEEE Conference on Evolutionary Computation - Proceedings},
doi = {10.1109/icec.1994.350042},
file = {:home/thibault/.var/app/com.elsevier.MendeleyDesktop/data/data/Mendeley Ltd./Mendeley Desktop/Downloaded/Baeck - 1994 - Selective pressure in evolutionary algorithms A characterization of selection mechanisms.pdf:pdf},
pages = {57--62},
publisher = {IEEE},
title = {{Selective pressure in evolutionary algorithms: A characterization of selection mechanisms}},
volume = {1},
year = {1994}
}
@article{Baker2013,
abstract = {Despite being the second most species-rich and abundant group of mammals, bats are also among the least studied, with a particular paucity of information in the area of bat immunology. Although bats have a long history of association with rabies, the emergence and re-emergence of a number of viruses from bats that impact human and animal health has resulted in a resurgence of interest in bat immunology. Understanding how bats coexist with viruses in the absence of disease is essential if we are to begin to develop therapeutics to target viruses in humans and susceptible livestock and companion animals. Here, we review the current status of knowledge in the field of bat antiviral immunology including both adaptive and innate mechanisms of immune defence and highlight the need for further investigations in this area. Because data in this field are so limited, our discussion is based on both scientific discoveries and theoretical predictions. It is hoped that by provoking original, speculative or even controversial ideas or theories, this review may stimulate further research in this important field. Efforts to understand the immune systems of bats have been greatly facilitated in recent years by the availability of partial genome sequences from two species of bats, a megabat, Pteropus vampyrus, and a microbat, Myotis lucifugus, allowing the rapid identification of immune genes. Although bats appear to share most features of the immune system with other mammals, several studies have reported qualitative and quantitative differences in the immune responses of bats. These observations warrant further investigation to determine whether such differences are associated with the asymptomatic nature of viral infections in bats. {\textcopyright} 2012 Blackwell Verlag GmbH.},
author = {Baker, M. L. and Schountz, T. and Wang, L. F.},
doi = {10.1111/j.1863-2378.2012.01528.x},
file = {:home/thibault/.var/app/com.elsevier.MendeleyDesktop/data/data/Mendeley Ltd./Mendeley Desktop/Downloaded/Baker, Schountz, Wang - 2013 - Antiviral Immune Responses of Bats A Review.pdf:pdf},
issn = {18631959},
journal = {Zoonoses and Public Health},
keywords = {Adaptive immunity,Bats,Chiroptera,Innate immunity,Viral infection},
month = {feb},
number = {1},
pages = {104--116},
pmid = {23302292},
publisher = {John Wiley {\&} Sons, Ltd},
title = {{Antiviral Immune Responses of Bats: A Review}},
url = {https://onlinelibrary.wiley.com/doi/full/10.1111/j.1863-2378.2012.01528.x https://onlinelibrary.wiley.com/doi/abs/10.1111/j.1863-2378.2012.01528.x https://onlinelibrary.wiley.com/doi/10.1111/j.1863-2378.2012.01528.x},
volume = {60},
year = {2013}
}
@article{Bank2015,
author = {Bank, Claudia and Hietpas, Ryan T. and Jensen, Jeffrey D. and Bolon, Daniel N.A.},
doi = {10.1093/molbev/msu301},
file = {:home/thibault/.var/app/com.elsevier.MendeleyDesktop/data/data/Mendeley Ltd./Mendeley Desktop/Downloaded/Bank et al. - 2015 - A Systematic Survey of an Intragenic Epistatic Landscape.pdf:pdf},
issn = {1537-1719},
journal = {Molecular Biology and Evolution},
month = {jan},
number = {1},
pages = {229--238},
title = {{A Systematic Survey of an Intragenic Epistatic Landscape}},
url = {https://academic.oup.com/mbe/article-lookup/doi/10.1093/molbev/msu301},
volume = {32},
year = {2015}
}
@article{Bastolla2014,
abstract = {The properties of biomolecules depend both on physics and on the evolutionary process that formed them. These two points of view produce a powerful synergism. Physics sets the stage and the constraints that molecular evolution has to obey, and evolutionary theory helps in rationalizing the physical properties of biomolecules, including protein folding thermodynamics. To complete the parallelism, protein thermodynamics is founded on the statistical mechanics in the space of protein structures, and molecular evolution can be viewed as statistical mechanics in the space of protein sequences. In this review, we will integrate both points of view, applying them to detecting selection on the stability of the folded state of proteins. We will start discussing positive design, which strengthens the stability of the folded against the unfolded state of proteins. Positive design justifies why statistical potentials for protein folding can be obtained from the frequencies of structural motifs. Stability against unfolding is easier to achieve for longer proteins. On the contrary, negative design, which consists in destabilizing frequently formed misfolded conformations, is more difficult to achieve for longer proteins. The folding rate can be enhanced by strengthening short-range native interactions, but this requirement contrasts with negative design, and evolution has to trade-off between them. Finally, selection can accelerate functional movements by favoring low frequency normal modes of the dynamics of the native state that strongly correlate with the functional conformation change.},
author = {Bastolla, Ugo},
doi = {10.3390/biom4010291},
file = {:home/thibault/.var/app/com.elsevier.MendeleyDesktop/data/data/Mendeley Ltd./Mendeley Desktop/Downloaded/Bastolla - 2014 - Detecting selection on protein stability through statistical mechanical models of folding and evolution.pdf:pdf},
issn = {2218273X},
journal = {Biomolecules},
number = {1},
pages = {291--314},
pmid = {24970217},
title = {{Detecting selection on protein stability through statistical mechanical models of folding and evolution}},
volume = {4},
year = {2014}
}
@article{Bastolla2012,
abstract = {In comparison with intense investigation of the structural determinants of protein folding rates, the sequence features favoring fast folding have received little attention. Here, we investigate this subject using simple models of protein folding and a statistical analysis of the Protein Data Bank (PDB). The mean-field model by Plotkin and coworkers predicts that the folding rate is accelerated by stronger-than-average interactions at short distance along the sequence. We confirmed this prediction using the Finkelstein model of protein folding, which accounts for realistic features of polymer entropy. We then tested this prediction on the PDB. We found that native interactions are strongest at contact range l = 8. However, since short range contacts tend to be exposed and they are frequently formed in misfolded structures, selection for folding stability tends to make them less attractive, that is, stability and kinetics may have contrasting requirements. Using a recently proposed model, we predicted the relationship between contact range and contact energy based on buriedness and contact frequency. Deviations from this prediction induce a positive correlation between contact range and contact energy, that is, short range contacts are stronger than expected, for 2/3 of the proteins. This correlation increases with the absolute contact order (ACO), as expected if proteins that tend to fold slowly due to large ACO are subject to stronger selection for sequence features favoring fast folding. Our results suggest that the selective pressure for fast folding is detectable only for one third of the proteins in the PDB, in particular those with large contact order. {\textcopyright} 2012 Wiley Periodicals, Inc.},
author = {Bastolla, Ugo and Bruscolini, Pierpaolo and Velasco, Jos{\'{e}} Luis},
doi = {10.1002/prot.24118},
file = {:home/thibault/.var/app/com.elsevier.MendeleyDesktop/data/data/Mendeley Ltd./Mendeley Desktop/Downloaded/Bastolla, Bruscolini, Velasco - 2012 - Sequence determinants of protein folding rates Positive correlation between contact energy and co.pdf:pdf},
issn = {08873585},
journal = {Proteins: Structure, Function and Bioinformatics},
keywords = {Contact order,Effective connectivity,Folding stability,Negative design,Protein evolution,Protein folding rate},
month = {aug},
number = {9},
pages = {2287--2304},
title = {{Sequence determinants of protein folding rates: Positive correlation between contact energy and contact range indicates selection for fast folding}},
volume = {80},
year = {2012}
}
@article{Bastolla2017,
abstract = {The integration of molecular evolution and protein biophysics is an emerging theme that steadily gained importance during the last 15 years, significantly advancing both fields. The central integrative concept is the stability of the native state, although non-native conformations are increasingly recognized to play a major role, concerning, for example, aggregation, folding kinetics, or functional dynamics. Besides molecular requirements on fitness, the stability of native and alternative conformations is modulated by a variety of factors, including population size, selective pressure on the replicative system, which determines mutation rates and biases, and epistatic effects. We discuss some of the recent advances, open questions, and integrating views in protein evolution, in light of the many underlying trade-offs, correlations, and dichotomies.},
author = {Bastolla, Ugo and Dehouck, Yves and Echave, Julian},
doi = {10.1016/j.sbi.2016.10.020},
file = {:home/thibault/.var/app/com.elsevier.MendeleyDesktop/data/data/Mendeley Ltd./Mendeley Desktop/Downloaded/Bastolla, Dehouck, Echave - 2017 - What evolution tells us about protein physics, and protein physics tells us about evolution.pdf:pdf},
issn = {1879033X},
journal = {Current Opinion in Structural Biology},
month = {feb},
pages = {59--66},
publisher = {Elsevier Ltd},
title = {{What evolution tells us about protein physics, and protein physics tells us about evolution}},
volume = {42},
year = {2017}
}
@article{Batut2014,
abstract = {Bacterial genomes show substantial variations in size. The smallest bacterial genomes are those of endocellular symbionts of eukaryotic hosts, which have undergone massive genome reduction and show patterns that are consistent with the degenerative processes that are predicted to occur in species with small effective population sizes. However, similar genome reduction is found in some free-living marine cyanobacteria that are characterized by extremely large populations. In this Opinion article, we discuss the different hypotheses that have been proposed to account for this reductive genome evolution at both ends of the bacterial population size spectrum.},
author = {Batut, B{\'{e}}r{\'{e}}nice and Knibbe, Carole and Marais, Gabriel and Daubin, Vincent},
doi = {10.1038/nrmicro3331},
issn = {17401534},
journal = {Nature Reviews Microbiology},
keywords = {Bacterial genetics,Marine microbiology,Symbiosis},
month = {dec},
number = {12},
pages = {841--850},
pmid = {25220308},
publisher = {Nature Publishing Group},
title = {{Reductive genome evolution at both ends of the bacterial population size spectrum}},
url = {https://www.nature.com/articles/nrmicro3331},
volume = {12},
year = {2014}
}
@article{Bazykin2015,
abstract = {The fitness landscape-the function that relates genotypes to fitness-and its role in directing evolution are a central object of evolutionary biology. However, its huge dimensionality precludes understanding of even the basic aspects of its shape. One way to approach it is to ask a simpler question: what are the properties of a function that assigns fitness to each possible variant at just one particular site-a single position fitness landscape-and how does it change in the course of evolution? Analyses of genomic data from multiple species and multiple individuals within a species have proved beyond reasonable doubt that fitness functions of positions throughout the genome do themselves change with time, thus shaping protein evolution. Here, I will briefly review the literature that addresses these dynamics, focusing on recent genome-scale analyses of fitness functions of amino acid sites, i.e. vectors of fitnesses of 20 individual amino acid variants at a given position of a protein. The set of amino acids that confer high fitness at a particular position changes with time, and the rate of this change is comparable with the rate at which a position evolves, implying that this process plays a major role in evolutionary dynamics. However, the causes of these changes remain largely unclear.},
author = {Bazykin, Georgii A.},
doi = {10.1098/rsbl.2015.0315},
file = {:home/thibault/.var/app/com.elsevier.MendeleyDesktop/data/data/Mendeley Ltd./Mendeley Desktop/Downloaded/Bazykin - 2015 - Changing preferences deformation of single position amino acid fitness landscapes and evolution of proteins.pdf:pdf},
issn = {1744-9561},
journal = {Biology letters},
keywords = {Epistasis,Macroevolution,Microevolution,Proteins,Selection},
month = {oct},
number = {10},
pages = {20150315},
publisher = {Royal Society of London},
title = {{Changing preferences: deformation of single position amino acid fitness landscapes and evolution of proteins}},
url = {https://royalsocietypublishing.org/doi/10.1098/rsbl.2015.0315},
volume = {11},
year = {2015}
}
@article{Beaulieu2018,
abstract = {We present a new phylogenetic approach, selection on amino acids and codons (SelAC), whose substitution rates are based on a nested model linking protein expression to population genetics. Unlike simpler codon models that assume a single substitution matrix for all sites, our model more realistically represents the evolution of protein-coding DNA under the assumption of consistent, stabilizing selection using a cost-benefit approach. This cost–benefit approach allows us to generate a set of 20 optimal amino acid-specific matrix families using just a handful of parameters and naturally links the strength of stabilizing selection to protein synthesis levels, which we can estimate. Using a yeast data set of 100 orthologs for 6 taxa, we find SelAC fits the data much better than popular models by 104–105 Akike information criterion units adjusted for small sample bias. Our results also indicated that nested, mechanistic models better predict observed data patterns highlighting the improvement in biological realism in amino acid sequence evolution that our model provides. Additional parameters estimated by SelAC indicate that a large amount of nonphylogenetic, but biologically meaningful, information can be inferred from existing data. For example, SelAC prediction of gene-specific protein synthesis rates correlates well with both empirical (r=0.33–0.48) and other theoretical predictions (r=0.45–0.64) for multiple yeast species. SelAC also provides estimates of the optimal amino acid at each site. Finally, because SelAC is a nested approach based on clearly stated biological assumptions, future modifications, such as including shifts in the optimal amino acid sequence within or across lineages, are possible.},
author = {Beaulieu, Jeremy M and O'Meara, Brian C and Zaretzki, Russell and Landerer, Cedric and Chai, Juanjuan and Gilchrist, Michael A},
doi = {10.1093/molbev/msy222},
file = {:home/thibault/.var/app/com.elsevier.MendeleyDesktop/data/data/Mendeley Ltd./Mendeley Desktop/Downloaded/Beaulieu et al. - 2018 - Population Genetics Based Phylogenetics Under Stabilizing Selection for an Optimal Amino Acid Sequence A Nested.pdf:pdf},
issn = {0737-4038},
journal = {Molecular Biology and Evolution},
month = {dec},
number = {4},
pages = {834--851},
title = {{Population Genetics Based Phylogenetics Under Stabilizing Selection for an Optimal Amino Acid Sequence: A Nested Modeling Approach}},
url = {https://doi.org/10.1093/molbev/msy222},
volume = {36},
year = {2018}
}
@article{Bellman1966,
abstract = {Little has been done in the study of these intriguing questions, and I do not wish to give the impression that any extensive set of ideas exists that could be called a "theory." What is quite surprising, as far as the histories of science and philosophy are concerned, is that the major impetus for the fantastic growth of interest in brain processes, both psychological and physiological, has come from a device, a machine, the digital computer. In dealing with a human being and a human society, we enjoy the luxury of being irrational, illogical, inconsistent, and incomplete, and yet of coping. In operating a computer, we must meet the rigorous requirements for detailed instructions and absolute precision. If we understood the ability of the human mind to make effective decisions when confronted by complexity, uncertainty, and irrationality then we could use computers a million times more effectively than we do. Recognition of this fact has been a motivation for the spurt of research in the field of neurophysiology.

The more we study the information processing aspects of the mind, the more perplexed and impressed we become. It will be a very long time before we understand these processes sufficiently to reproduce them.

In any case, the mathematician sees hundreds and thousands of formidable new problems in dozens of blossoming areas, puzzles galore, and challenges to his heart's content. He may never resolve some of these, but he will never be bored. What more can he ask?},
author = {Bellman, Richard},
doi = {10.1126/science.153.3731.34},
issn = {00368075},
journal = {Science},
month = {jul},
number = {3731},
pages = {34--37},
publisher = {American Association for the Advancement of Science},
title = {{Dynamic programming}},
volume = {153},
year = {1966}
}
@article{Benger2013,
abstract = {The most common models of sequence evolution used to make inferences about adaptation rely on the assumption that selective pressures at a site remain constant through time. Instead, one might plausibly imagine that a change in the environment renders an allele beneficial and that when it fixes, the site is now constrained—until another change in the environment occurs that affects the selective pressures at that site. With this view in mind, we introduce a simple dynamic model for the evolution of coding regions, in which non-synonymous sites alternate between being fixed for the favored allele and being neutral with respect to other alleles. We use the pruning algorithm to derive closed forms for observable patterns of polymorphism and divergence in terms of the model parameters. Using our model, estimates of the fraction of beneficial substitutions $\alpha$ would remain similar to those obtained from existing approaches. In this framework, however, it becomes natural to ask how often adaptive substitutions originate from previously constrained or previously neutral sites, i.e., about the source of adaptive substitutions. We show that counts of coding sites that are both polymorphic in a sample from one species and divergent between two others carry information about this parameter. We also extend the basic model to include the effects of weakly deleterious mutations and discuss the importance of assumptions about the distribution of deleterious mutations among constrained non-synonymous sites. Finally, we derive a likelihood function for the parameters and apply it to a toy example, variation data for coding regions from chromosome 2 of the Drosophila melanogaster subgroup. This modeling work underscores how restrictive assumptions about adaptation have been to date, and how further work in this area will help to reveal unexplored and yet basic characteristics of adaptation.},
author = {Benger, Etam and Sella, Guy},
doi = {10.1016/J.TPB.2012.10.001},
file = {:home/thibault/.var/app/com.elsevier.MendeleyDesktop/data/data/Mendeley Ltd./Mendeley Desktop/Downloaded/Benger, Sella - 2013 - Modeling the effect of changing selective pressures on polymorphism and divergence.pdf:pdf},
issn = {0040-5809},
journal = {Theoretical Population Biology},
month = {may},
pages = {73--85},
publisher = {Academic Press},
title = {{Modeling the effect of changing selective pressures on polymorphism and divergence}},
url = {https://www.sciencedirect.com/science/article/pii/S0040580912000962},
volume = {85},
year = {2013}
}
@article{Berezovsky2007,
abstract = {The aim of this work is to elucidate how physical principles of protein design are reflected in natural sequences that evolved in response to the thermal conditions of the environment. Using an exactly solvable lattice model, we design sequences with selected thermal properties. Compositional analysis of designed model sequences and natural proteomes reveals a specific trend in amino acid compositions in response to the requirement of stability at elevated environmental temperature: the increase of fractions of hydrophobic and charged amino acid residues at the expense of polar ones. We show that this "from both ends of the hydrophobicity scale" trend is due to positive (to stabilize the native state) and negative (to destabilize misfolded states) components of protein design. Negative design strengthens specific repulsive non-native interactions that appear in misfolded structures. A pressure to preserve specific repulsive interactions in non-native conformations may result in correlated mutations between amino acids that are far apart in the native state but may be in contact in misfolded conformations. Such correlated mutations are indeed found in TIM barrel and other proteins. {\textcopyright} 2007 Berezovsky et al.},
author = {Berezovsky, Igor N and Zeldovich, Konstantin B and Shakhnovich, Eugene I},
doi = {10.1371/journal.pcbi.0030052},
editor = {Sali, Andrej},
file = {:home/thibault/.var/app/com.elsevier.MendeleyDesktop/data/data/Mendeley Ltd./Mendeley Desktop/Downloaded/Berezovsky, Zeldovich, Shakhnovich - 2007 - Positive and Negative Design in Stability and Thermal Adaptation of Natural Proteins.pdf:pdf},
issn = {1553-7358},
journal = {PLoS Computational Biology},
keywords = {Amino acid sequence analysis,Amino acid substitution,Multiple alignment calculation,Protein interactions,Protein sequencing,Protein structure,Proteomes,Sequence alignment},
month = {mar},
number = {3},
pages = {e52},
publisher = {Public Library of Science},
title = {{Positive and Negative Design in Stability and Thermal Adaptation of Natural Proteins}},
url = {https://dx.plos.org/10.1371/journal.pcbi.0030052},
volume = {3},
year = {2007}
}
@article{Berger-Tal2014,
author = {Berger-Tal, Oded and Nathan, Jonathan and Meron, Ehud and Saltz, David},
editor = {Daunizeau, Jean},
file = {:home/thibault/.var/app/com.elsevier.MendeleyDesktop/data/data/Mendeley Ltd./Mendeley Desktop/Downloaded/Berger-Tal et al. - 2014 - The Exploration-Exploitation Dilemma A Multidisciplinary Framework.pdf:pdf},
issn = {1932-6203},
journal = {PLoS ONE},
month = {apr},
number = {4},
publisher = {Public Library of Science},
title = {{The Exploration-Exploitation Dilemma: A Multidisciplinary Framework}},
url = {https://dx.plos.org/10.1371/journal.pone.0095693},
volume = {9},
year = {2014}
}
@article{Bergman2019,
abstract = {A long-standing question in evolutionary biology is the relative contribution of large and small effect mutations to the adaptive process. We have investigated this question in proteins by estimating the rate of adaptive evolution between all pairs of amino acids separated by one mutational step using a McDonald-Kreitman type approach and genome-wide data from several Drosophila species. We find that the rate of adaptive evolution is highest among amino acids that are more similar. This is partly due to the fact that the proportion of mutations that are adaptive is higher among more similar amino acids. We also find that the rate of neutral evolution between amino acids is higher among more similar amino acids. Overall our results suggest that both the adaptive and nonadaptive evolution of proteins are dominated by substitutions between similar amino acids.},
author = {Bergman, Juraj and Eyre-Walker, Adam},
doi = {10.1093/molbev/msz033},
issn = {15371719},
journal = {Molecular Biology and Evolution},
keywords = {Adaptive evolution,amino acids.,neutral evolution,protein evolution},
month = {may},
number = {5},
pages = {990--998},
pmid = {30903659},
publisher = {Oxford University Press},
title = {{Does Adaptive Protein Evolution Proceed by Large or Small Steps at the Amino Acid Level?}},
url = {https://academic.oup.com/mbe/article/36/5/990/5319976},
volume = {36},
year = {2019}
}
@article{Bergman2018,
abstract = {A central aim of population genetics is the inference of the evolutionary history of a population. To this end, the underlying process can be represented by a model of the evolution of allele frequencies parametrized by e.g., the population size, mutation rates and selection coefficients. A large class of models use forward-in-time models, such as the discrete Wright-Fisher and Moran models and the continuous forward diffusion, to obtain distributions of population allele frequencies, conditional on an ancestral initial allele frequency distribution. Backward-in-time diffusion processes have been rarely used in the context of parameter inference. Here, we demonstrate how forward and backward diffusion processes can be combined to efficiently calculate the exact joint probability distribution of sample and population allele frequencies at all times in the past, for both discrete and continuous population genetics models. This procedure is analogous to the forward-backward algorithm of hidden Markov models. While the efficiency of discrete models is limited by the population size, for continuous models it suffices to expand the transition density in orthogonal polynomials of the order of the sample size to infer marginal likelihoods of population genetic parameters. Additionally, conditional allele trajectories and marginal likelihoods of samples from single populations or from multiple populations that split in the past can be obtained. The described approaches allow for efficient maximum likelihood inference of population genetic parameters in a wide variety of demographic scenarios.},
author = {Bergman, Juraj and Schrempf, Dominik and Kosiol, Carolin and Vogl, Claus},
doi = {10.1016/j.jtbi.2017.12.008},
issn = {10958541},
journal = {Journal of Theoretical Biology},
keywords = {Bi-allelic mutation-drift model,Exact inference,Forward-backward algorithm,Forward-backward diffusion,Markov chain},
month = {feb},
pages = {166--180},
publisher = {Academic Press},
title = {{Inference in population genetics using forward and backward, discrete and continuous time processes}},
volume = {439},
year = {2018}
}
@article{Bershtein2017,
abstract = {Bridging the gap between the molecular properties of proteins and organismal/population fitness is essential for understanding evolutionary processes. This task requires the integration of the several physical scales of biological organization, each defined by a distinct set of mechanisms and constraints, into a single unifying model. The molecular scale is dominated by the constraints imposed by the physico-chemical properties of proteins and their substrates, which give rise to trade-offs and epistatic (non-additive) effects of mutations. At the systems scale, biological networks modulate protein expression and can either buffer or enhance the fitness effects of mutations. The population scale is influenced by the mutational input, selection regimes, and stochastic changes affecting the size and structure of populations, which eventually determine the evolutionary fate of mutations. Here, we summarize the recent advances in theory, computer simulations, and experiments that advance our understanding of the links between various physical scales in biology.},
author = {Bershtein, Shimon and Serohijos, Adrian WR and Shakhnovich, Eugene I.},
doi = {10.1016/j.sbi.2016.10.013},
file = {:home/thibault/.var/app/com.elsevier.MendeleyDesktop/data/data/Mendeley Ltd./Mendeley Desktop/Downloaded/Bershtein, Serohijos, Shakhnovich - 2017 - Bridging the physical scales in evolutionary biology from protein sequence space to fitness o.pdf:pdf},
issn = {1879033X},
journal = {Current Opinion in Structural Biology},
month = {feb},
pages = {31--40},
publisher = {Elsevier Ltd},
title = {{Bridging the physical scales in evolutionary biology: from protein sequence space to fitness of organisms and populations}},
volume = {42},
year = {2017}
}
@article{Beslon2010,
abstract = {In the past few years, numerous research projects have focused on identifying and understanding scaling properties in the gene content of prokaryote genomes and the intricacy of their regulation networks. Yet, and despite the increasing amount of data available, the origins of these scalings remain an open question. The RAevol model, a digital genetics model, provides us with an insight into the mechanisms involved in an evolutionary process. The results we present here show that (i) our model reproduces qualitatively these scaling laws and that (ii) these laws are not due to differences in lifestyles but to differences in the spontaneous rates of mutations and rearrangements. We argue that this is due to an indirect selective pressure for robustness that constrains the genome size. {\textcopyright} 2010 Elsevier Ireland Ltd.},
author = {Beslon, G. and Parsons, D. P. and Sanchez-Dehesa, Y. and Pe{\~{n}}a, J. M. and Knibbe, C.},
doi = {10.1016/j.biosystems.2010.07.009},
issn = {03032647},
journal = {BioSystems},
keywords = {Evolvability,Gene content,Modelling,Mutational robustness,Scaling laws,Transcription Factors},
month = {oct},
number = {1},
pages = {32--40},
publisher = {Elsevier Ireland Ltd},
title = {{Scaling laws in bacterial genomes: A side-effect of selection of mutational robustness?}},
volume = {102},
year = {2010}
}
@article{Biesiadecka2020,
abstract = {The misfolding avoidance hypothesis postulates that sequence mutations render proteins cytotoxic and therefore the higher the gene expression, the stronger the operation of selection against substitutions. This translates into prediction that relative toxicity of extant proteins is higher for those evolving faster. In the present experiment, we selected pairs of yeast genes which were paralogous but evolving at different rates. We expressed them artificially to high levels. We expected that toxicity would be higher for ones bearing more mutations, especially that overcrowding should rather exacerbate than reverse the already existing differences in misfolding rates. We did find that the applied mode of overexpression caused a considerable decrease in fitness and that the decrease was proportional to the amount of excessive protein. However, it was not higher for proteins which are normally expressed at lower levels (and have less conserved sequence). This result was obtained consistently, regardless whether the rate of growth or ability to compete in common cultures was used as a proxy for fitness. In additional experiments, we applied factors that reduce accuracy of translation or enhance structural instability of proteins. It did not change a consistent pattern of independence between the fitness cost caused by overexpression of a protein and the rate of its sequence evolution.},
author = {Biesiadecka, Magdalena K and Sliwa, Piotr and Tomala, Katarzyna and Korona, Ryszard},
doi = {10.1093/gbe/evaa067},
file = {:home/thibault/.var/app/com.elsevier.MendeleyDesktop/data/data/Mendeley Ltd./Mendeley Desktop/Downloaded/Biesiadecka et al. - 2020 - An Overexpression Experiment Does Not Support the Hypothesis That Avoidance of Toxicity Determines the Ra(3).pdf:pdf},
issn = {1759-6653},
journal = {Genome Biology and Evolution},
month = {apr},
number = {5},
pages = {589--596},
title = {{An Overexpression Experiment Does Not Support the Hypothesis That Avoidance of Toxicity Determines the Rate of Protein Evolution}},
url = {https://doi.org/10.1093/gbe/evaa067},
volume = {12},
year = {2020}
}
@inproceedings{Biller2016,
abstract = {Molecular evolutionary methods and tools are difficult to validate as we have almost no direct access to ancient molecules. Inference methods may be tested with simulated data, producing full scenarios they can be compared with. But often simulations design is concomitant with the design of a particular method, developed by a same team, based on the same assumptions, when both should be blind to each other. In silico experimental evolution consists in evolving digital organisms with the aim of testing or discovering complex evolutionary processes. Models were not designed with a particular inference method in mind, only with basic biological principles. As such they provide a unique opportunity to blind test the behavior of inference methods. We give a proof of this concept on a comparative genomics problem: inferring the number of inversions separating two genomes. We use Aevol, an in silico experimental evolution platform, to produce benchmarks, and show that most combinatorial or statistical estimators of the number of inversions fail on this dataset while they were behaving perfectly on ad-hoc simulations. We argue that biological data is probably closer to the difficult situation.},
author = {Biller, Priscila and Knibbe, Carole and Beslon, Guillaume and Tannier, Eric},
booktitle = {Lecture Notes in Computer Science (including subseries Lecture Notes in Artificial Intelligence and Lecture Notes in Bioinformatics)},
doi = {10.1007/978-3-319-40189-8_4},
isbn = {9783319401881},
issn = {16113349},
keywords = {Benchmark,Comparative genomics,In silico experimental evolution,Rearrangements},
pages = {35--44},
publisher = {Springer Verlag},
title = {{Comparative genomics on artificial life}},
url = {https://link.springer.com/chapter/10.1007/978-3-319-40189-8{\_}4},
volume = {9709},
year = {2016}
}
@article{Biochimie2006,
author = {Biochimie, Departement De and Montreal, Universite De},
doi = {10.1080/10635150500433722},
journal = {Systematic Biology},
number = {2},
pages = {195--207},
title = {{Computing bayes factors using thermodynamic integration}},
volume = {55},
year = {2006}
}
@article{Blanquart2016,
abstract = {The fitness landscape defines the relationship between genotypes and fitness in a given environment and underlies fundamental quantities such as the distribution of selection coefficient and the magnitude and type of epistasis. A better understanding of variation in landscape structure across species and environments is thus necessary to understand and predict how populations will adapt. An increasing number of experiments investigate the properties of fitness landscapes by identifying mutations, constructing genotypes with combinations of these mutations, and measuring the fitness of these genotypes. Yet these empirical landscapes represent a very small sample of the vast space of all possible genotypes, and this sample is often biased by the protocol used to identify mutations. Here we develop a rigorous statistical framework based on Approximate Bayesian Computation to address these concerns and use this flexible framework to fit a broad class of phenotypic fitness models (including Fisher's model) to 26 empirical landscapes representing nine diverse biological systems. Despite uncertainty owing to the small size of most published empirical landscapes, the inferred landscapes have similar structure in similar biological systems. Surprisingly, goodness-of-fit tests reveal that this class of phenotypic models, which has been successful so far in interpreting experimental data, is a plausible in only three of nine biological systems. More precisely, although Fisher's model was able to explain several statistical properties of the landscapes—including the mean and SD of selection and epistasis coefficients—it was often unable to explain the full structure of fitness landscapes.},
author = {Blanquart, Fran{\c{c}}ois and Bataillon, Thomas},
doi = {10.1534/genetics.115.182691},
file = {:home/thibault/.var/app/com.elsevier.MendeleyDesktop/data/data/Mendeley Ltd./Mendeley Desktop/Downloaded/Blanquart, Bataillon - 2016 - Epistasis and the structure of fitness landscapes Are experimental fitness landscapes compatible with fi.pdf:pdf},
issn = {19432631},
journal = {Genetics},
keywords = {Adaptation,Antibiotic resistance,Epistasis,Fisher's geometric model,Fitness landscape,Mutational network},
month = {jun},
number = {2},
pages = {847--862},
publisher = {Genetics},
title = {{Epistasis and the structure of fitness landscapes: Are experimental fitness landscapes compatible with fisher's geometric model?}},
volume = {203},
year = {2016}
}
@article{Blanquart2007,
author = {Blanquart, Samuel and Lartillot, Nicolas},
doi = {10.1093/molbev/msn018},
journal = {Molecular biology and evolution},
number = {5},
pages = {842--858},
title = {{A site- and time-heterogeneous model of amino acid replacement}},
volume = {25},
year = {2008}
}
@article{Bloom2007,
abstract = {Naturally evolving proteins gradually accumulate mutations while continuing to fold to stable structures. This process of neutral evolution is an important mode of genetic change and forms the basis for the molecular clock. We present a mathematical theory that predicts the number of accumulated mutations, the index of dispersion, and the distribution of stabilities in an evolving protein population from knowledge of the stability effects ($\Delta$$\Delta$G values) for single mutations. Our theory quantitatively describes how neutral evolution leads to marginally stable proteins and provides formulas for calculating how fluctuations in stability can overdisperse the molecular clock. It also shows that the structural influences on the rate of sequence evolution observed in earlier simulations can be calculated using just the single-mutation $\Delta$$\Delta$G values. We consider both the case when the product of the population size and mutation rate is small and the case when this product is large, and show that in the latter case the proteins evolve excess mutational robustness that is manifested by extra stability and an increase in the rate of sequence evolution. All our theoretical predictions are confirmed by simulations with lattice proteins. Our work provides a mathematical foundation for understanding how protein biophysics shapes the process of evolution.},
author = {Bloom, Jesse D and Raval, Alpan and Wilke, Claus O},
doi = {10.1534/genetics.106.061754},
journal = {Genetics},
month = {jan},
number = {1},
pages = {255 LP  -- 266},
title = {{Thermodynamics of Neutral Protein Evolution}},
url = {http://www.genetics.org/content/175/1/255.abstract},
volume = {175},
year = {2007}
}
@article{Bloom2014a,
abstract = {All modern approaches to molecular phylogenetics require a quantitative model for how genes evolve. Unfortunately, existing evolutionary models do not realistically represent the site-heterogeneous selection that governs actual sequence change. Attempts to remedy this problem have involved augmenting these models with a burgeoning number of free parameters. Here, I demonstrate an alternative: Experimental determination of a parameter-free evolutionary model via mutagenesis, functional selection, and deep sequencing. Using this strategy, I create an evolutionary model for influenza nucleoprotein that describes the gene phylogeny far better than existing models with dozens or even hundreds of free parameters. Emerging high-throughput experimental strategies such as the one employed here provide fundamentally new information that has the potential to transform the sensitivity of phylogenetic and genetic analyses. {\textcopyright} The Author 2014.},
author = {Bloom, Jesse D.},
doi = {10.1093/molbev/msu173},
file = {:home/thibault/.var/app/com.elsevier.MendeleyDesktop/data/data/Mendeley Ltd./Mendeley Desktop/Downloaded/Bloom - 2014 - An experimentally determined evolutionary model dramatically improves phylogenetic fit.pdf:pdf},
issn = {15371719},
journal = {Molecular Biology and Evolution},
keywords = {codon model,deep mutational scanning,influenza,nucleoprotein,phylogenetics,substitution model},
month = {aug},
number = {8},
pages = {1956--1978},
pmid = {24859245},
publisher = {Oxford University Press},
title = {{An experimentally determined evolutionary model dramatically improves phylogenetic fit}},
url = {http://creativecommons.},
volume = {31},
year = {2014}
}
@article{Bloom2014,
abstract = {Phylogenetic analyses of molecular data require a quantitative model for how sequences evolve. Traditionally, the details of the site-specific selection that governs sequence evolution are not known a priori, making it challenging to create evolutionary models that adequately capture the heterogeneity of selection at different sites. However, recent advances in high-throughput experiments have made it possible to quantify the effects of all single mutations on gene function. I have previously shown that such high-throughput experiments can be combined with knowledge of underlying mutation rates to create a parameter-free evolutionary model that describes the phylogeny of influenza nucleoprotein far better than commonly used existing models. Here, I extend this work by showing that published experimental data on TEM-1 beta-lactamase (Firnberg E, Labonte JW, Gray JJ, Ostermeier M. 2014. A comprehensive, high-resolution map of a gene's fitness landscape. Mol Biol Evol. 31:1581-1592) can be combined with a few mutation rate parameters to create an evolutionary model that describes beta-lactamase phylogenies much better than most common existing models. This experimentally informed evolutionary model is superior even for homologs that are substantially diverged (about 35{\%} divergence at the protein level) from the TEM-1 parent that was the subject of the experimental study. These results suggest that experimental measurements can inform phylogenetic evolutionary models that are applicable to homologs that span a substantial range of sequence divergence.},
author = {Bloom, Jesse D.},
doi = {10.1093/molbev/msu220},
file = {:home/thibault/.var/app/com.elsevier.MendeleyDesktop/data/data/Mendeley Ltd./Mendeley Desktop/Downloaded/Bloom - 2014 - An experimentally informed evolutionary model improves phylogenetic fit to divergent lactamase homologs.pdf:pdf},
issn = {15371719},
journal = {Molecular Biology and Evolution},
keywords = {deep mutational scanning,lactamase,phylogenetics,protein evolution,substitution model},
month = {oct},
number = {10},
pages = {2753--2769},
pmid = {25063439},
publisher = {Oxford University Press},
title = {{An experimentally informed evolutionary model improves phylogenetic fit to divergent lactamase homologs}},
url = {http://creativecommons.},
volume = {31},
year = {2014}
}
@article{Bloom2017,
abstract = {Sites of positive selection are identified by comparing observed evolutionary patterns to those expected under a null model for evolution in the absence of such selection. For protein-coding genes, the most common null model is that nonsynonymous and synonymous mutations fix at equal rates; this unrealistic model has limited power to detect many interesting forms of selection. I describe a new approach that uses a null model based on experimental measurements of a gene's site-specific amino-acid preferences generated by deep mutational scanning in the lab. This null model makes it possible to identify both diversifying selection for repeated amino-acid change and differential selection for mutations to amino acids that are unexpected given the measurements made in the lab. I show that this approach identifies sites of adaptive substitutions in four genes (lactamase, Gal4, influenza nucleoprotein, and influenza hemagglutinin) far better than a comparable method that simply compares the rates of nonsynonymous and synonymous substitutions. As rapid increases in biological data enable increasingly nuanced descriptions of the constraints on individual protein sites, approaches like the one here can improve our ability to identify many interesting forms of selection in natural sequences. This article was reviewed by Sebastian Maurer-Stroh, Olivier Tenaillon, and Tal Pupko. All three reviewers are members of the Biology Direct editorial board.},
author = {Bloom, Jesse D.},
doi = {10.1186/s13062-016-0172-z},
file = {:home/thibault/.var/app/com.elsevier.MendeleyDesktop/data/data/Mendeley Ltd./Mendeley Desktop/Downloaded/Bloom - 2017 - Identification of positive selection in genes is greatly improved by using experimentally informed site-specific models.pdf:pdf},
issn = {1745-6150},
journal = {Biology Direct},
keywords = {Life Sciences,general},
month = {dec},
number = {1},
pages = {1--24},
publisher = {BioMed Central},
title = {{Identification of positive selection in genes is greatly improved by using experimentally informed site-specific models}},
url = {http://biologydirect.biomedcentral.com/articles/10.1186/s13062-016-0172-z},
volume = {12},
year = {2017}
}
@article{Bolivar2019,
abstract = {Background: The nearly neutral theory of molecular evolution predicts that the efficacy of natural selection increases with the effective population size. This prediction has been verified by independent observations in diverse taxa, which show that life-history traits are strongly correlated with measures of the efficacy of selection, such as the dN/dS ratio. Surprisingly, avian taxa are an exception to this theory because correlations between life-history traits and dN/dS are apparently absent. Here we explore the role of GC-biased gene conversion on estimates of substitution rates as a potential driver of these unexpected observations. Results: We analyze the relationship between dN/dS estimated from alignments of 47 avian genomes and several proxies for effective population size. To distinguish the impact of GC-biased gene conversion from selection, we use an approach that accounts for non-stationary base composition and estimate dN/dS separately for changes affected or unaffected by GC-biased gene conversion. This analysis shows that the impact of GC-biased gene conversion on substitution rates can explain the lack of correlations between life-history traits and dN/dS. Strong correlations between life-history traits and dN/dS are recovered after accounting for GC-biased gene conversion. The correlations are robust to variation in base composition and genomic location. Conclusions: Our study shows that gene sequence evolution across a wide range of avian lineages meets the prediction of the nearly neutral theory, the efficacy of selection increases with effective population size. Moreover, our study illustrates that accounting for GC-biased gene conversion is important to correctly estimate the strength of selection.},
author = {Bol{\'{i}}var, Paulina and Gu{\'{e}}guen, Laurent and Duret, Laurent and Ellegren, Hans and Mugal, Carina F.},
doi = {10.1186/s13059-018-1613-z},
file = {:home/thibault/.var/app/com.elsevier.MendeleyDesktop/data/data/Mendeley Ltd./Mendeley Desktop/Downloaded/Bol{\'{i}}var et al. - 2019 - GC-biased gene conversion conceals the prediction of the nearly neutral theory in avian genomes 06 Biological S.pdf:pdf},
issn = {1474760X},
journal = {Genome Biology},
keywords = {Avian genomes,Base composition,GC-biased gene conversion,Life-history traits,Nearly neutral theory,d N /d S},
month = {jan},
number = {1},
pages = {1--13},
pmid = {30616647},
publisher = {BioMed Central Ltd.},
title = {{GC-biased gene conversion conceals the prediction of the nearly neutral theory in avian genomes}},
url = {https://genomebiology.biomedcentral.com/articles/10.1186/s13059-018-1613-z},
volume = {20},
year = {2019}
}
@article{Borges2020,
abstract = {Polymorphism-aware phylogenetic models (PoMo) constitute an alternative approach for species tree estimation from genome-wide data. PoMo builds on the standard substitution models of DNA evolution but expands the classic alphabet of the four nucleotide bases to include polymorphic states. By doing so, PoMo accounts for ancestral and current intra-population variation, while also accommodating population-level processes ruling the substitution process (e.g. genetic drift, mutations, allelic selection). PoMo has shown to be a valuable tool in several phylogenetic applications but a proof of statistical consistency (and identifiability, a necessary condition for consistency) is lacking. Here, we prove that PoMo is identifiable and, using this result, we further show that the maximum a posteriori (MAP) tree estimator of PoMo is a consistent estimator of the species tree. We complement our theoretical results with a simulated data set mimicking the diversity observed in natural populations exhibiting incomplete lineage sorting. We implemented PoMo in a Bayesian framework and show that the MAP tree easily recovers the true tree for typical numbers of sites that are sampled in genome-wide analyses.},
author = {Borges, Rui and Kosiol, Carolin},
doi = {10.1016/j.jtbi.2019.110074},
file = {:home/thibault/.var/app/com.elsevier.MendeleyDesktop/data/data/Mendeley Ltd./Mendeley Desktop/Downloaded/Borges, Kosiol - 2020 - Consistency and identifiability of the polymorphism-aware phylogenetic models.pdf:pdf},
issn = {10958541},
journal = {Journal of Theoretical Biology},
keywords = {Consistency,Identifiability,Phylogenetics,Polymorphism-aware models,Species tree estimation},
month = {feb},
pages = {110074},
pmid = {31711991},
publisher = {Academic Press},
title = {{Consistency and identifiability of the polymorphism-aware phylogenetic models}},
volume = {486},
year = {2020}
}
@article{Borges2019,
abstract = {As multi-individual population-scale data become available, more complex modeling strategies are needed to quantify genome-wide patterns of nucleotide usage and associated mechanisms of evolution. Recently, the multivariate neutral Moran model was proposed. However, it was shown insufficient to explain the distribution of alleles in great apes. Here, we propose a new model that includes allelic selection. Our theoretical results constitute the basis of a new Bayesian framework to estimate mutation rates and selection coefficients from population data. We apply the new framework to a great ape dataset, where we found patterns of allelic selection that match those of genome-wide GC-biased gene conversion (gBGC). In particular, we show that great apes have patterns of allelic selection that vary in intensity-a feature that we correlated with great apes' distinct demographies. We also demonstrate that the AT/GC toggling effect decreases the probability of a substitution, promoting more polymorphisms in the base composition of great ape genomes. We further assess the impact of GC-bias in molecular analysis, and find that mutation rates and genetic distances are estimated under bias when gBGC is not properly accounted for. Our results contribute to the discussion on the tempo and mode of gBGC evolution, while stressing the need for gBGC-aware models in population genetics and phylogenetics.},
author = {Borges, Rui and Sz{\"{o}}llosi, Gergely J. and Kosiol, Carolin},
doi = {10.1534/genetics.119.302074},
file = {:home/thibault/.var/app/com.elsevier.MendeleyDesktop/data/data/Mendeley Ltd./Mendeley Desktop/Downloaded/Borges, Sz{\"{o}}llosi, Kosiol - 2019 - Quantifying GC-biased gene conversion in great ape genomes using polymorphism-aware models.pdf:pdf},
issn = {19432631},
journal = {Genetics},
keywords = {Allelic selection,Boundary mutations,GBGC,GC-bias,Great apes,Moran model},
month = {aug},
number = {4},
pages = {1321--1336},
pmid = {31147380},
publisher = {Genetics Society of America},
title = {{Quantifying GC-biased gene conversion in great ape genomes using polymorphism-aware models}},
url = {https://doi.org/10.1534/genetics.119.302074},
volume = {212},
year = {2019}
}
@article{Boyle2017,
abstract = {A central goal of genetics is to understand the links between genetic variation and disease. Intuitively, one might expect disease-causing variants to cluster into key pathways that drive disease etiology. But for complex traits, association signals tend to be spread across most of the genome—including near many genes without an obvious connection to disease. We propose that gene regulatory networks are sufficiently interconnected such that all genes expressed in disease-relevant cells are liable to affect the functions of core disease-related genes and that most heritability can be explained by effects on genes outside core pathways. We refer to this hypothesis as an “omnigenic” model.},
author = {Boyle, Evan A. and Li, Yang I. and Pritchard, Jonathan K.},
doi = {10.1016/j.cell.2017.05.038},
file = {:home/thibault/.var/app/com.elsevier.MendeleyDesktop/data/data/Mendeley Ltd./Mendeley Desktop/Downloaded/Boyle, Li, Pritchard - 2017 - An Expanded View of Complex Traits From Polygenic to Omnigenic.pdf:pdf},
issn = {10974172},
journal = {Cell},
month = {jun},
number = {7},
pages = {1177--1186},
pmid = {28622505},
publisher = {Cell Press},
title = {{An Expanded View of Complex Traits: From Polygenic to Omnigenic}},
volume = {169},
year = {2017}
}
@article{Brawand2011,
abstract = {Changes in gene expression are thought to underlie many of the phenotypic differences between species. However, large-scale analyses of gene expression evolution were until recently prevented by technological limitations. Here we report the sequencing of polyadenylated RNA from six organs across ten species that represent all major mammalian lineages (placentals, marsupials and monotremes) and birds (the evolutionary outgroup), with the goal of understanding the dynamics of mammalian transcriptome evolution. We show that the rate of gene expression evolution varies among organs, lineages and chromosomes, owing to differences in selective pressures: transcriptome change was slow in nervous tissues and rapid in testes, slower in rodents than in apes and monotremes, and rapid for the X chromosome right after its formation. Although gene expression evolution in mammals was strongly shaped by purifying selection, we identify numerous potentially selectively driven expression switches, which occurred at different rates across lineages and tissues and which probably contributed to the specific organ biology of various mammals.},
author = {Brawand, David and Soumillon, Magali and Necsulea, Anamaria and Julien, Philippe and Cs{\'{a}}rdi, G{\'{a}}bor and Harrigan, Patrick and Weier, Manuela and Liechti, Ang{\'{e}}lica and Aximu-Petri, Ayinuer and Kircher, Martin and Albert, Frank W and Zeller, Ulrich and Khaitovich, Philipp and Gr{\"{u}}tzner, Frank and Bergmann, Sven and Nielsen, Rasmus and P{\"{a}}{\"{a}}bo, Svante and Kaessmann, Henrik},
doi = {10.1038/nature10532},
file = {:home/thibault/.var/app/com.elsevier.MendeleyDesktop/data/data/Mendeley Ltd./Mendeley Desktop/Downloaded/Brawand et al. - 2011 - The evolution of gene expression levels in mammalian organs.pdf:pdf},
issn = {1476-4687},
journal = {Nature},
number = {7369},
pages = {343--348},
title = {{The evolution of gene expression levels in mammalian organs}},
url = {https://doi.org/10.1038/nature10532},
volume = {478},
year = {2011}
}
@article{Brevet2019,
abstract = {The nearly-neutral theory predicts specific relations between effective population size (Ne), and patterns of divergence and polymorphism, which depend on the shape of the distribution of fitness effects (DFE) of new mutations. However, testing these relations is not straightforward since Ne is difficult to estimate in practice. For that reason, indirect proxies for Ne have often been used to test the nearly-neutral theory, although with mixed results. Here, we introduce an integrative comparative framework allowing for an explicit reconstruction of the phylogenetic history of Ne, thus leading to a quantitative test of the nearly-neutral theory and an independent estimation of the shape parameter of the DFE. We applied our method to primates, for which the nearly-neutral predictions were mostly verified. Estimates of the shape parameter were compatible with independent measures based on site frequency spectra. The reconstructed history of Ne in primates seems consistent with current knowledge and shows a clear phylogenetic structure at the super- family level. Altogether, our integrative framework provides a quantitative assessment of the role of Ne in modulating patterns of genetic variation, while giving a synthetic picture of the long-term trends in Ne variation across a group of species.},
author = {Brevet, Mathieu and Lartillot, Nicolas},
doi = {10.1101/793059},
file = {:home/thibault/.var/app/com.elsevier.MendeleyDesktop/data/data/Mendeley Ltd./Mendeley Desktop/Downloaded/Brevet, Lartillot - 2019 - Reconstructing the history of variation in effective population size along phylogenies.pdf:pdf},
journal = {bioRxiv},
month = {oct},
pages = {793059},
publisher = {Cold Spring Harbor Laboratory},
title = {{Reconstructing the history of variation in effective population size along phylogenies.}},
url = {https://www.biorxiv.org/content/10.1101/793059v1},
volume = {Unpublishe},
year = {2021}
}
@article{Brush1967,
abstract = {Many physico-chemical systems can be represented more or less accurately by a lattice arrangement of molecules with nearest-neighbor interactions. The simplest and most popular version of this theory is the so-called "Ising model," discussed by Ernst Ising in 1925 but suggested earlier (1920) by Wilhelm Lenz. Major events in the subsequent history of the Lenz-Ising model are reviewed, including early approximate methods of solution, Onsager's exact result for the two-dimensional model, the use of the mathematically equivalent "lattice gas" model to study gas-liquid and liquid-solid phase transitions, and recent progress in determining the singularities of thermodynamic and magnetic properties at the critical point. Not only is there a wide range of possible physical applications of the model, there is also an urgent need for the application of advanced mathematical techniques in order to establish its exact properties, especially in the neighborhood of phase transitions where approximate methods are unreliable. {\textcopyright} 1967 The American Physical Society.},
author = {Brush, Stephen G.},
doi = {10.1103/RevModPhys.39.883},
issn = {00346861},
journal = {Reviews of Modern Physics},
month = {oct},
number = {4},
pages = {883--893},
publisher = {American Physical Society},
title = {{History of the Lenz-Ising model}},
volume = {39},
year = {1967}
}
@article{Bryant2012,
author = {Bryant, David and Bouckaert, Remco and Felsenstein, Joseph and Rosenberg, Noah A. and RoyChoudhury, Arindam},
doi = {10.1093/molbev/mss086},
file = {:home/thibault/.var/app/com.elsevier.MendeleyDesktop/data/data/Mendeley Ltd./Mendeley Desktop/Downloaded/Bryant et al. - 2012 - Inferring Species Trees Directly from Biallelic Genetic Markers Bypassing Gene Trees in a Full Coalescent Analysi.pdf:pdf},
issn = {1537-1719},
journal = {Molecular Biology and Evolution},
month = {aug},
number = {8},
pages = {1917--1932},
publisher = {Oxford University Press},
title = {{Inferring Species Trees Directly from Biallelic Genetic Markers: Bypassing Gene Trees in a Full Coalescent Analysis}},
url = {https://academic.oup.com/mbe/article-lookup/doi/10.1093/molbev/mss086},
volume = {29},
year = {2012}
}
@article{Bulmer1991,
abstract = {Synonymous substitution rates have been estimated for 58 genes compared among primates, artiodactyls, and rodents. Although silent sites might be expected to be neutral, there is substantial rate variation among genes within each lineage. Some of the rate variation is associated with G+C content: genes with intermediate G+C values have the highest rates. Nevertheless, considerable heterogeneity remains after correcting for G+C content. Synonymous substitution rates also vary among lineages, but the relative rates of genes are well conserved in different lineages. Certain genes have also been sequenced in a fourth order (lagomorph or carnivore), and these data have been used to investigate mammalian phylogeny. Data on lagomorphs are consistent with a star phylogeny, but there is evidence that carnivores and artiodactyls are sister groups. Genes sequenced in both rat and mouse suggest that the increased substitution rate in rodents has occurred since the rat/mouse divergence.},
author = {Bulmer, Michael and Wolfe, Kenneth H. and Sharp, Paul M.},
doi = {10.1073/pnas.88.14.5974},
file = {:home/thibault/.var/app/com.elsevier.MendeleyDesktop/data/data/Mendeley Ltd./Mendeley Desktop/Downloaded/Bulmer, Wolfe, Sharp - 1991 - Synonymous nucleotide substitution rates in mammalian genes Implications for the molecular clock and the r.pdf:pdf},
issn = {00278424},
journal = {Proceedings of the National Academy of Sciences of the United States of America},
keywords = {Artiodactyls,Mammalian phylogeny,Primates,Rodents},
month = {jul},
number = {14},
pages = {5974--5978},
publisher = {National Academy of Sciences},
title = {{Synonymous nucleotide substitution rates in mammalian genes: Implications for the molecular clock and the relationship of mammalian orders}},
url = {https://www.pnas.org/content/88/14/5974 https://www.pnas.org/content/88/14/5974.abstract},
volume = {88},
year = {1991}
}
@article{Bustamante2005,
abstract = {Comparisons of DNA polymorphism within species to divergence between species enables the discovery of molecular adaptation in evolutionarily constrained genes as well as the differentiation of weak from strong purifying selection. The extent to which weak negative and positive darwinian selection have driven the molecular evolution of different species varies greatly, with some species, such as Drosophila melanogaster, showing strong evidence of pervasive positive selection, and others, such as the selfing weed Arabidopsis thaliana, showing an excess of deleterious variation within local populations. Here we contrast patterns of coding sequence polymorphism identified by direct sequencing of 39 humans for over 11,000 genes to divergence between humans and chimpanzees, and find strong evidence that natural selection has shaped the recent molecular evolution of our species. Our analysis discovered 304 (9.0{\%}) out of 3,377 potentially informative loci showing evidence of rapid amino acid evolution. Furthermore, 813 (13.5{\%}) out of 6,033 potentially informative loci show a paucity of amino acid differences between humans and chimpanzees, indicating weak negative selection and/or balancing selection operating on mutations at these loci. We find that the distribution of negatively and positively selected genes varies greatly among biological processes and molecular functions, and that some classes, such as transcription factors, show an excess of rapidly evolving genes, whereas others, such as cytoskeletal proteins, show an excess of genes with extensive amino acid polymorphism within humans and yet little amino acid divergence between humans and chimpanzees. {\textcopyright} 2005 Nature Publishing Group.},
author = {Bustamante, Carlos D. and Fledel-Alon, Adi and Williamson, Scott and Nielsen, Rasmus and Hubisz, Melissa Todd and Glanowski, Stephen and Tanenbaum, David M. and White, Thomas J. and Sninsky, John J. and Hernandez, Ryan D. and Civello, Daniel and Adams, Mark D. and Cargill, Michele and Clark, Andrew G.},
doi = {10.1038/nature04240},
issn = {14764687},
journal = {Nature},
keywords = {Humanities and Social Sciences,Science,multidisciplinary},
month = {oct},
number = {7062},
pages = {1153--1157},
pmid = {16237444},
publisher = {Nature Publishing Group},
title = {{Natural selection on protein-coding genes in the human genome}},
url = {https://www.nature.com/articles/nature04240},
volume = {437},
year = {2005}
}
@article{Butler2004,
abstract = {Biologists employ phylogenetic comparative methods to study adaptive evolution. However, none of the popular methods model selection directly. We explain and develop a method based on the Ornstein-Uhlenbeck (OU) process, first proposed by Hansen. Ornstein-Uhlenbeck models incorporate both selection and drift and are thus qualitatively different from, and more general than, pure drift models based on Brownian motion. Most importantly, OU models possess selective optima that formalize the notion of adaptive zone. In this article, we develop the method for one quantitative character, discuss interpretations of its parameters, and provide code implementing the method. Our approach allows us to translate hypotheses regarding adaptation in different selective regimes into explicit models, to test the models against data using maximum-likelihood-based model selection techniques, and to infer details of the evolutionary process. We illustrate the method using two worked examples. Relative to existing approaches, the direct modeling approach we demonstrate allows one to explore more detailed hypotheses and to utilize more of the information content of comparative data sets than existing methods. Moreover, the use of a model selection framework to simultaneously compare a variety of hypotheses advances our ability to assess alternative evolutionary explanations.},
author = {Butler, Marguerite A and King, Aaron A},
doi = {10.1086/426002},
issn = {1537-5323},
journal = {The American naturalist},
keywords = {Anolis lizards,Brownian motion,Ornstein‐Uhlenbeck,adaptation,evolutionary model,selective regime},
month = {dec},
number = {6},
pages = {683--695},
pmid = {29641928},
publisher = { The University of Chicago Press },
title = {{Phylogenetic Comparative Analysis: A Modeling Approach for Adaptive Evolution.}},
url = {http://www.journals.uchicago.edu/doi/10.1086/426002 http://www.ncbi.nlm.nih.gov/pubmed/29641928},
volume = {164},
year = {2004}
}
@article{C.Neuhauser,
author = {{C. Neuhauser}},
title = {{Mathematical Models in Population Genetics}}
}
@book{Calder1996,
abstract = {Originally published: Cambridge, Mass. : Harvard University Press, 1984. The biology of body size -- Body composition and compartmentalization -- Physical and quantitative background -- Form and structural support -- Homeostasis -- Physiological time -- Locomotion -- Environmental coupling -- Reproduction -- Growth -- Life history and body size -- Adaptive strategies -- The limits on evolution of body size -- Alternatives and applications -- Epilogue.},
author = {Calder, William A.},
isbn = {0486691918},
pages = {431},
publisher = {Dover Publications},
title = {{Size, function, and life history}},
url = {https://books.google.fr/books?hl=fr{\&}lr={\&}id=-iBS6-2OO3wC{\&}oi=fnd{\&}pg=PR5{\&}dq=Size,+function+and+life+history{\&}ots=CRXWrnZEt9{\&}sig=OvxUlXrwN1cPNpptgDlzL7bzSzA{\#}v=onepage{\&}q=Size{\%}2C function and life history{\&}f=false},
year = {1996}
}
@article{Campos2019,
abstract = {Levels of variability and rates of adaptive evolution may be affected by hitchhiking, the effect of selection on evolution at linked sites. Hitchhiking can be caused either by "selective sweeps" or by background selection, involving the spread of new favorable alleles or the elimination of deleterious mutations, respectively. Recent analyses of population genomic data have fitted models where both these processes act simultaneously, to infer the parameters of selection. Here, we investigate the consequences of relaxing a key assumption of some of these studies, that the time occupied by a selective sweep is negligible compared with the neutral coalescent time. We derive a new expression for the expected level of neutral variability in the presence of recurrent selective sweeps and background selection. We also derive approximate integral expressions for the effects of recurrent selective sweeps. The accuracy of the theoretical predictions was tested against multilocus simulations, with selection, recombination, and mutation parameters that are realistic for Drosophila melanogaster In the presence of crossing over, there is approximate agreement between the theoretical and simulation results. We show that the observed relationships between the rate of crossing over, and the level of synonymous site diversity and rate of adaptive evolution in Drosophila are probably mainly caused by background selection, whereas selective sweeps and population size changes are needed to produce the observed distortions of the site frequency spectrum.},
author = {Campos, Jos{\'{e}} Luis and Charlesworth, Brian},
doi = {10.1534/genetics.119.301951},
issn = {1943-2631},
journal = {Genetics},
keywords = {Drosophila melanogaster,background selection,crossing over,favorable mutations,gene conversion,neutral variability,selective sweeps},
month = {may},
number = {1},
pages = {287--303},
pmid = {30923166},
publisher = {Genetics},
title = {{The Effects on Neutral Variability of Recurrent Selective Sweeps and Background Selection.}},
url = {http://www.ncbi.nlm.nih.gov/pubmed/30923166 http://www.pubmedcentral.nih.gov/articlerender.fcgi?artid=PMC6499526},
volume = {212},
year = {2019}
}
@book{GinaM.Cannarozzi2012,
author = {Cannarozzi, Gina M and Schneider, Adrian},
title = {{Codon evolution mechanisms and models}},
year = {2012}
}
@article{Capderrey2013,
abstract = {Effective population size (Ne) is one of the most important parameters in, ecology, evolutionary and conservation biology; however, few studies of Ne in surface freshwater organisms have been published to date. Even fewer studies have been carried out in groundwater organisms, although their evolution has long been considered to be particularly constrained by small Ne. In this study, we estimated the contemporary effective population size of the obligate groundwater isopod: Proasellus walteri (Chappuis, 1948). To this end, a genomic library was enriched for microsatellite motifs and sequenced using 454 GS-FLX technology. A total of 54,593 reads were assembled in 10,346 contigs or singlets, of which 245 contained candidate microsatellite sequences with suitable priming sites. Ninety-six loci were tested for amplification, polymorphism and multiplexing properties, of which seven were finally selected for Ne estimation. Linkage disequilibrium and approximate Bayesian computation methods revealed that Ne in this small interstitial groundwater isopod could reach large sizes ({\textgreater} 585 individuals). Our results suggest that environmental conditions in groundwater, while often referred to as extreme, are not necessarily associated with small Ne. {\textcopyright} 2013 Capderrey et al.},
author = {Capderrey, C{\'{e}}cile and Kaufmann, Bernard and Jean, Pauline and Malard, Florian and Konecny-Dupr{\'{e}}, Lara and Lef{\'{e}}bure, Tristan and Douady, Christophe J.},
doi = {10.1371/journal.pone.0076213},
editor = {Pinto, Jo{\~{a}}o},
file = {:home/thibault/.var/app/com.elsevier.MendeleyDesktop/data/data/Mendeley Ltd./Mendeley Desktop/Downloaded/Capderrey et al. - 2013 - Microsatellite Development and First Population Size Estimates for the Groundwater Isopod Proasellus walteri.pdf:pdf},
issn = {1932-6203},
journal = {PLoS ONE},
keywords = {Cryptic speciation,Effective population size,Genetic loci,Genotyping,Heterozygosity,Microsatellite loci,Polymerase chain reaction,Population genetics},
month = {sep},
number = {9},
pages = {e76213},
publisher = {Public Library of Science},
title = {{Microsatellite development and first population size estimates for the groundwater isopod Proasellus walteri}},
url = {https://dx.plos.org/10.1371/journal.pone.0076213},
volume = {8},
year = {2013}
}
@article{Cargill1999,
abstract = {A major goal in human genetics is to understand the role of common genetic variants in susceptibility to common diseases. This will require characterizing the nature of gene variation in human populations, assembling an extensive catalogue of single-nucleotide polymorphisms (SNPs) in candidate genes and performing association studies for particular diseases. At present, our knowledge of human gene variation remains rudimentary. Here we describe a systematic survey of SNPs in the coding regions of human genes. We identified SNPs in 106 genes relevant to cardiovascular disease, endocrinology and neuropsychiatry by screening an average of 114 independent alleles using 2 independent screening methods. To ensure high accuracy, all reported SNPs were confirmed by DNA sequencing. We identified 560 SNPs, including 392 coding-region SNPs (cSNPs) divided roughly equally between those causing synonymous and non-synonymous changes. We observed different rates of polymorphism among classes of sites within genes (non-coding, degenerate and non-degenerate) as well as between genes. The cSNPs most likely to influence disease, those that alter the amino acid sequence of the encoded protein, are found at a lower rate and with lower allele frequencies than silent substitutions. This likely reflects selection acting against deleterious alleles during human evolution. The lower allele frequency of missense cSNPs has implications for the compilation of a comprehensive catalogue, as well as for the subsequent application to disease association.},
author = {Cargill, Michele and Altshuler, David and Ireland, James and Sklar, Pamela and Ardlie, Kristin and Patil, Nila and Lane, Charles R. and Lim, Esther P. and Kalyanaraman, Nilesh and Nemesh, James and Ziaugra, Liuda and Friedland, Lisa and Rolfe, Alex and Warrington, Janet and Lipshutz, Robert and Daley, George Q. and Lander, Eric S.},
doi = {10.1038/10290},
issn = {10614036},
journal = {Nature Genetics},
keywords = {Agriculture,Animal Genetics and Genomics,Biomedicine,Cancer Research,Gene Function,Human Genetics,general},
month = {jul},
number = {3},
pages = {231--238},
publisher = {Nature Publishing Group},
title = {{Characterization of single-nucleotide polymorphisms in coding regions of human genes}},
url = {https://www.nature.com/articles/ng0799{\_}231},
volume = {22},
year = {1999}
}
@article{Castellano2018,
abstract = {Under the nearly neutral theory of molecular evolution, the proportion of effectively neutral mutations is expected to depend upon the effective population size (Ne). Here, we investigate whether this is the case across the genome of Drosophila melanogaster using polymorphism data from North American and African lines. We show that the ratio of the number of nonsynonymous and synonymous polymorphisms is negatively correlated to the number of synonymous polymorphisms, even when the nonindependence is accounted for. The relationship is such that the proportion of effectively neutral nonsynonymous mutations increases by ∼45{\%} as Ne is halved. However, we also show that this relationship is steeper than expected from an independent estimate of the distribution of fitness effects from the site frequency spectrum. We investigate a number of potential explanations for this and show, using simulation, that this is consistent with a model of genetic hitchhiking: Genetic hitchhiking depresses diversity at neutral and weakly selected sites, but has little effect on the diversity of strongly selected sites.},
author = {Castellano, David and James, Jennifer and Eyre-Walker, Adam},
doi = {10.1093/molbev/msy164},
file = {:home/thibault/.var/app/com.elsevier.MendeleyDesktop/data/data/Mendeley Ltd./Mendeley Desktop/Downloaded/Castellano, James, Eyre-Walker - 2018 - Nearly Neutral Evolution across the Drosophila melanogaster Genome.pdf:pdf},
issn = {15371719},
journal = {Molecular biology and evolution},
keywords = {drosophila,hitchhiking,nearly neutral,neutral theory,ohta,selective sweeps},
number = {11},
pages = {2685--2694},
pmid = {30418639},
title = {{Nearly Neutral Evolution across the Drosophila melanogaster Genome}},
volume = {35},
year = {2018}
}
@article{Castellano2019,
abstract = {The distribution of fitness effects (DFE) is central to many questions in evolutionary biology. However, little is known about the differences in DFE between closely related species. We use .9000 coding genes orthologous one-to-one across great apes, gibbons, and macaques to assess the stability of the DFE across great apes. We use the unfolded site frequency spectrum of polymorphic mutations (n = 8 haploid chromosomes per population) to estimate the DFE. We find that the shape of the deleterious DFE is strikingly similar across great apes. We confirm that effective population size (Ne) is a strong predictor of the strength of negative selection, consistent with the nearly neutral theory. However, we also find that the strength of negative selection varies more than expected given the differences in Ne between species. Across species, mean fitness effects of new deleterious mutations covaries with Ne, consistent with positive epistasis among deleterious mutations. We find that the strength of negative selection for the smallest populations, bonobos and western chimpanzees, is higher than expected given their Ne. This may result from a more efficient purging of strongly deleterious recessive variants in these populations. Forward simulations confirm that these findings are not artifacts of the way we are inferring Ne and DFE parameters. All findings are replicated using only GC-conservative mutations, thereby confirming that GC-biased gene conversion is not affecting our conclusions.},
author = {Castellano, David and MacI{\`{a}}, Mois{\`{e}}s Coll and Tataru, Paula and Bataillon, Thomas and Munch, Kasper},
doi = {10.1534/genetics.119.302494},
file = {:home/thibault/.var/app/com.elsevier.MendeleyDesktop/data/data/Mendeley Ltd./Mendeley Desktop/Downloaded/Castellano et al. - 2019 - Comparison of the full distribution of fitness effects of new amino acid mutations across great apes.pdf:pdf},
issn = {19432631},
journal = {Genetics},
keywords = {Beneficial mutations,Compensatory evolution,DFE,Deleterious mutations,Effective population size,Epistasis},
month = {nov},
number = {3},
pages = {953--966},
publisher = {Genetics Society of America},
title = {{Comparison of the full distribution of fitness effects of new amino acid mutations across great apes}},
volume = {213},
year = {2019}
}
@book{Castellano2020,
abstract = {The great apes play an important role as model organisms. They are our closest living relatives, allowing us to identify the genetic basis of phenotypic traits that we think of as characteristically human. However, the most significant asset of great apes as model organisms is that they share with humans most of their genetic makeup. This means that we can extend our vast knowledge of the human genome, its genes, and the associated phenotypes to these species. Comparative genomic studies of humans and apes thus reveal how very similar genomes react when exposed to different population genetic regimes. In this way, each species represents a natural experiment, where a genome highly similar to the human one, is differently exposed to the evolutionary forces of demography, population structure, selection, recombination, and admixture/hybridization. The initial sequencing of reference genomes for chimpanzee, orangutan, gorilla, the bonobo, each provided new insights and a second generation of sequencing projects has provided diversity data for all the great apes. In this chapter, we will outline some of the findings that population genomic analysis of great apes has provided, and how comparative studies have helped us understand how the fundamental forces in evolution have contributed to shaping the genomes and the genetic diversity of the great apes.},
author = {Castellano, David and Munch, Kasper},
booktitle = {Methods in Molecular Biology},
doi = {10.1007/978-1-0716-0199-0_19},
file = {:home/thibault/.var/app/com.elsevier.MendeleyDesktop/data/data/Mendeley Ltd./Mendeley Desktop/Downloaded/Castellano, Munch - 2020 - Population genomics in the great apes.pdf:pdf},
isbn = {9781071601983},
issn = {19406029},
keywords = {Demography,Distribution of fitness effects,Great apes,Incomplete lineage sorting,Population genomics,Recombination,Selective sweeps,X chromosome},
pages = {453--463},
title = {{Population genomics in the great apes}},
volume = {2090},
year = {2020}
}
@article{Cavalli-Sforza1967,
abstract = {INTRODUCMION ACCEPTANCE OF the theory of evolution as the means of explaining observed similarities and differences among organisms invites the construction of trees of descent purporting to show evolutionary relationships. Whether such trees are based on fossil or living specimens, they may often be criticized for having a subjective element. The purpose of this paper is to show how suitable evolutionary models can be constructed and applied objectively. In it we amplify and extend the methods we have given in previous communications (Ed-wards and Cavalli-Sforza, 1963a, b, 1964, 1965; Cavalli-Sforza and Edwards, 1964, 1966; Cavalli-Sforza et al., 1964; Cavalli-Sforza, 1966). Considering the great variety of information provided by living organisms, it is clear that the type of data will affect both the method of treatment and the validity of the results: the higher the correlation of data and genotype, the greater the validity is likely to be. Information on nucleic acid and protein structure comes first in the scale of relevance and that on phenotype measurements last; discrete and continuous variation demand different treatments, and evolutionary models appropriate to both cases will therefore be required for estimation purposes. Differences which are the result of mutation are formally discrete, and evolution at the molecular level thus needs discontinu-ous treatment; but even in this case the limit of observation may turn the data into the continuous type, as happens, for instance, when the similarity in nucleotide sequences in the nucleic acids of two organisms is measured by hybridization techniques or when differences between closely related organisms are examined. In the latter case, the differences may be sufficiently small to suggest that the analysis be carried out at the level of gene frequencies-semicontinuous variables which may be treated as continuous. We shall be},
author = {Cavalli-Sforza, L. L. and Edwards, A. W.},
doi = {10.2307/2406616},
file = {:home/thibault/.var/app/com.elsevier.MendeleyDesktop/data/data/Mendeley Ltd./Mendeley Desktop/Downloaded/Cavalli-Sforza, Edwards - 1967 - Phylogenetic analysis. Models and estimation procedures.pdf:pdf},
issn = {00029297},
journal = {American Journal of Human Genetics},
month = {may},
number = {3},
pages = {233},
pmid = {6026583},
publisher = {Elsevier},
title = {{Phylogenetic analysis. Models and estimation procedures.}},
url = {https://www.ncbi.nlm.nih.gov/pmc/articles/PMC1706274/},
volume = {19},
year = {1967}
}
@article{Chan2008,
abstract = {Transfer RNAs (tRNAs) represent the single largest, best-understood class of non-protein coding RNA genes found in all living organisms. By far, the major source of new tRNAs is computational identification of genes within newly sequenced genomes. To organize the rapidly growing collection and enable systematic analyses, we created the Genomic tRNA Database (GtRNAdb), currently including over 74 000 tRNA genes predicted from 740 species. The web resource provides overview statistics of tRNA genes within each analyzed genome, including information by isotype and genetic locus, easily downloadable primary sequences, graphical secondary structures and multiple sequence alignments. Direct links for each gene to UCSC eukaryotic and microbial genome browsers provide graphical display of tRNA genes in the context of all other local genetic information. The database can be searched by primary sequence similarity, tRNA characteristics or phylogenetic group. The database is publicly available at http://gtrnadb.ucsc.edu.},
author = {Chan, Patricia P and Lowe, Todd M},
doi = {10.1093/nar/gkn787},
issn = {0305-1048},
journal = {Nucleic Acids Research},
month = {nov},
number = {suppl{\_}1},
pages = {D93--D97},
title = {{GtRNAdb: a database of transfer RNA genes detected in genomic sequence}},
url = {https://doi.org/10.1093/nar/gkn787},
volume = {37},
year = {2008}
}
@article{Chargaff1950,
author = {Chargaff, Erwin and Zamenhof, Stephen and Green, Charlotte},
doi = {10.1038/165756b0},
issn = {00280836},
journal = {Nature},
keywords = {Humanities and Social Sciences,Science,multidisciplinary},
number = {4202},
pages = {756--757},
publisher = {Nature Publishing Group},
title = {{Human desoxypentose nucleic acid: Composition of human desoxypentose nucleic acid}},
url = {https://www.nature.com/articles/165756b0},
volume = {165},
year = {1950}
}
@article{Charlesworth2013,
abstract = {Genomic traits such as codon usage and the lengths of noncoding sequences may be subject to stabilizing selection rather than purifying selection. Mutations affecting these traits are often biased in one direction. To investigate the potential role of stabilizing selection on genomic traits, the effects of mutational bias on the equilibrium value of a trait under stabilizing selection in a finite population were investigated, using two different mutational models. Numerical results were generated using a matrix method for calculating the probability distribution of variant frequencies at sites affecting the trait, as well as by Monte Carlo simulations. Analytical approximations were also derived, which provided useful insights into the numerical results. A novel conclusion is that the scaled intensity of selection acting on individual variants is nearly independent of the effective population size over a wide range of parameter space and is strongly determined by the logarithm of the mutational bias parameter. This is true even when there is a very small departure of the mean from the optimum, as is usually the case. This implies that studies of the frequency spectra of DNA sequence variants may be unable to distinguish between stabilizing and purifying selection. A similar investigation of purifying selection against deleterious mutations was also carried out. Contrary to previous suggestions, the scaled intensity of purifying selection with synergistic fitness effects is sensitive to population size, which is inconsistent with the general lack of sensitivity of codon usage to effective population size. {\textcopyright} 2013 by the Genetics Society of America.},
author = {Charlesworth, Brian},
doi = {10.1534/genetics.113.151555},
file = {:home/thibault/.var/app/com.elsevier.MendeleyDesktop/data/data/Mendeley Ltd./Mendeley Desktop/Downloaded/Charlesworth - 2013 - Stabilizing selection, purifying selection, and mutational bias in finite populations.pdf:pdf},
issn = {00166731},
journal = {Genetics},
month = {aug},
number = {4},
pages = {955--971},
title = {{Stabilizing selection, purifying selection, and mutational bias in finite populations}},
volume = {194},
year = {2013}
}
@article{Charlesworth1994,
abstract = {This paper analyses the effects of selection against deleterious alleles maintained by mutation (‘ background selection') on rates of evolution and levels of genetic diversity at weakly selected, completely linked, loci. General formulae are derived for the expected rates of gene substitution and genetic diversity, relative to the neutral case, as a function of selection and dominance coefficients at the loci in question, and of the frequency of gametes that are free of deleterious mutations with respect to the loci responsible for background selection. As in the neutral case, most effects of background selection can be predicted by considering the effective size of the population to be multiplied by the frequency of mutation-free gametes. Levels of genetic diversity can be sharply reduced by background selection, with the result that values for sites under selection approach those for neutral variants subject to the same regime of background selection. Rates of fixation of slightly deleterious mutations are increased by background selection, and rates of fixation of advantageous mutations are reduced. The properties of sex-linked and autosomal asexual and self-fertilizing populations are considered. The implications of these results for the interpretation of studies of molecular evolution and variation are discussed. {\textcopyright} 1994, Cambridge University Press. All rights reserved.},
author = {Charlesworth, Brian},
doi = {10.1017/S0016672300032365},
issn = {14695073},
journal = {Genetical Research},
number = {3},
pages = {213--227},
publisher = {Cambridge University Press},
title = {{The effect of background selection against deleterious mutations on weakly selected, linked variants}},
url = {https://doi.org/10.1017/S0016672300032365},
volume = {63},
year = {1994}
}
@article{Charlesworth2010,
author = {Charlesworth, D},
doi = {10.1038/hdy.2010.14},
issn = {1365-2540},
journal = {Heredity},
number = {6},
pages = {509--510},
title = {{Don't forget the ancestral polymorphisms}},
url = {https://doi.org/10.1038/hdy.2010.14},
volume = {105},
year = {2010}
}
@article{Chen2019,
abstract = {In the absence of both positive and negative selections, coding sequences evolve at a neutral rate (R = 1). Such a high genomic rate is generally not achievable due to the prevalence of negative selection against codon substitutions. Remarkably, somatic evolution exhibits the seemingly neutral rate R ∼ 1 across normal and cancerous tissues. Nevertheless, R ∼ 1 may also mean that positive and negative selections are both strong, but equal in intensity. We refer to this regime as quasi-neutral. Indeed, individual genes in cancer cells often evolve at a much higher, or lower, rate than R ∼ 1. Here, we show that 1) quasi-neutrality is much more likely when populations are small (N {\textless} 50); 2) stem-cell populations in single normal tissue niches, from which tumors likely emerge, have a small N (usually {\textless}50) but selection at this stage is measurable and strong; 3) when N dips below 50, selection efficacy decreases precipitously; and 4) notably, N is smaller in the stem-cell niche of the small intestine than in the colon. Hence, the ∼70-fold higher rate of phenotypic evolution (observed as cancer risk) in the latter can be explained by the greater efficacy of selection, which then leads to the fixation of more advantageous and fewer deleterious mutations in colon cancers. In conclusion, quasi-neutral evolution sheds a new light on a general evolutionary principle that helps to explain aspects of cancer evolution.},
author = {Chen, Bingjie and Shi, Zongkun and Chen, Qingjian and Shen, Xu and Shibata, Darryl and Wen, Haijun and Wu, Chung-I},
doi = {10.1093/molbev/msz075},
issn = {0737-4038},
journal = {Molecular Biology and Evolution},
month = {mar},
number = {7},
pages = {1430--1441},
title = {{Tumorigenesis as the Paradigm of Quasi-neutral Molecular Evolution}},
url = {https://doi.org/10.1093/molbev/msz075},
volume = {36},
year = {2019}
}
@article{Chen2017,
abstract = {A central question in evolutionary biology is why some species have more genetic diversity than others and a no less important question is why selection efficacy varies among species. Although these questions have started to be tackled in animals, they have not been addressed to the same extent in plants. Here, we estimated nucleotide diversity at synonymous, $\pi$S, and nonsynonymous sites, $\pi$N, and a measure of the efficacy of selection, the ratio $\pi$N/$\pi$S, in 34 animal and 28 plant species using full genome data. We then evaluated the relationship of nucleotide diversity and selection efficacy with effective population size, the distribution of fitness effect and life history traits. In animals, our data confirm that longevity and propagule size are the variables that best explain the variation in $\pi$S among species. In plants longevity also plays a major role as well as mating system. As predicted by the nearly neutral theory of molecular evolution, the log of $\pi$N/$\pi$S decreased linearly with the log of $\pi$S but the slope was weaker in plants than in animals. This appears to be due to a higher mutation rate in long lived plants, and the difference disappears when $\pi$S is rescaled by the mutation rate. Differences in the distribution of fitness effect of new mutations also contributed to variation in $\pi$N/$\pi$S among species.},
author = {Chen, Jun and Gl{\'{e}}min, Sylvain and Lascoux, Martin},
doi = {10.1093/molbev/msx088},
file = {:home/thibault/.var/app/com.elsevier.MendeleyDesktop/data/data/Mendeley Ltd./Mendeley Desktop/Downloaded/Chen, Gl{\'{e}}min, Lascoux - 2017 - Genetic diversity and the efficacy of purifying selection across plant and animal species.pdf:pdf},
issn = {15371719},
journal = {Molecular Biology and Evolution},
keywords = {Distribution of fitness effects,Effective population size,Life history traits,Nearly neutral theory,Purifying selection},
month = {jun},
number = {6},
pages = {1417--1428},
publisher = {Oxford University Press},
title = {{Genetic diversity and the efficacy of purifying selection across plant and animal species}},
url = {https://academic.oup.com/mbe/article/34/6/1417/3049540},
volume = {34},
year = {2017}
}
@article{Chen2020,
abstract = {Evidence for biological adaptation is often obtained by studying DNA sequence evolution. Since the analyses are affected by both positive and negative selection, studies usually assume constant negative selection in the time span of interest. For this reason, hundreds of studies that conclude adaptive evolution might have reported false signals caused by relaxed negative selection. We test this suspicion two ways. First, we analyze the fluctuation in population size, N, during evolution. For example, the evolutionary rate in the primate phylogeny could vary by as much as 2000 fold due to the variation in N alone. Second, we measure the variation in negative selection directly by analyzing the polymorphism data from four taxa (Drosophila, Arabidopsis, primates, and birds, with 64 species in total). The strength of negative selection, as measured by the ratio of nonsynonymous/synonymous polymorphisms, fluctuates strongly and at multiple time scales. The two approaches suggest that the variation in the strength of negative selection may be responsible for the bulk of the reported adaptive genome evolution in the last two decades. This study corroborates the recent report 1 on the inconsistent patterns of adaptive genome evolution. Finally, we discuss the path forward in detecting adaptive sequence evolution.},
author = {Chen, Qipian and He, Ziwen and Feng, Xiao and Yang, Hao and Shi, Suhua and Wu, Chung-I},
doi = {10.1101/2020.04.21.049973},
file = {:home/thibault/.var/app/com.elsevier.MendeleyDesktop/data/data/Mendeley Ltd./Mendeley Desktop/Downloaded/Chen et al. - 2020 - Two decades of suspect evidence for adaptive DNA-sequence evolution - Less negative selection misconstrued as posit.pdf:pdf},
journal = {bioRxiv},
month = {apr},
pages = {1--26},
publisher = {Cold Spring Harbor Laboratory},
title = {{Two decades of suspect evidence for adaptive DNA-sequence evolution - Less negative selection misconstrued as positive selection}},
url = {https://doi.org/10.1101/2020.04.21.049973},
year = {2020}
}
@article{Cherry2010,
abstract = {There is great variation in the rates of sequence evolution among proteins encoded by the same genome. The strongest correlate of evolutionary rate is expression level: highly expressed proteins tend to evolve slowly. This observation has led to the proposal that a major determinant of protein evolutionary rate involves the toxic effects of protein that misfolds due to transcriptional and translational errors (the mistranslation-induced misfolding [MIM] hypothesis). Here, I present a model that explains the correlation of evolutionary rate and expression level by selection for function. The basis of this model is that selection keeps expression levels near optima that reflect a trade-off between beneficial effects of the protein's function and some nonspecific cost of expression (e.g., the biochemical cost of synthesizing protein). Simulations confirm the predictions of the model. Like the MIM hypothesis, this model predicts several other relationships that are observed empirically. Although the model is based on selection for protein function, it is consistent with findings that a protein's rate of evolution is at most weakly correlated with its importance for fitness as measured by gene knockout experiments.},
author = {Cherry, Joshua L},
doi = {10.1093/gbe/evq059},
file = {:home/thibault/.var/app/com.elsevier.MendeleyDesktop/data/data/Mendeley Ltd./Mendeley Desktop/Downloaded/Cherry - 2010 - Expression Level, Evolutionary Rate, and the Cost of Expression.pdf:pdf},
issn = {1759-6653},
journal = {Genome Biology and Evolution},
month = {sep},
pages = {757--769},
title = {{Expression Level, Evolutionary Rate, and the Cost of Expression}},
url = {https://doi.org/10.1093/gbe/evq059},
volume = {2},
year = {2010}
}
@article{Cherry1998,
abstract = {The rate of nucleotide substitution is generally believed to be a decreasing function of effective population size, at least for nonsynonymous substitutions. This view was originally based on consideration of slightly deleterious mutations with a fixed distribution of selection coefficients. A realistic model must include the occurrence and fixation of some advantageous mutations that compensate for the loss of fitness due to deleterious substitutions. Some such models, such as so-called 'fixed' models, also predict a population size effect on substitution rate. An alternative model, presented here, predicts the near absence of a population size effect on substitution rate. This model is based on concave log-fitness functions and a fixed distribution of mutational effects on the selectively important trait. Simulations of an instance of the model confirm the approximate insensitivity of the substitution rate to population size. Although much experimental evidence has been claimed to support the existence of a population size effect, the body of evidence as a whole is equivocal, and much of the evidence that is supposed to demonstrate such an effect would also suggest that it is very small. Perhaps the proposed model applies well to some genes and not so well to others, and genes therefore vary with regard to the population size effect.},
author = {Cherry, Joshua L.},
file = {:home/thibault/.var/app/com.elsevier.MendeleyDesktop/data/data/Mendeley Ltd./Mendeley Desktop/Downloaded/Cherry - 1998 - Should We Expect Substitution Rate to Depend on Population Size.pdf:pdf},
issn = {00166731},
journal = {Genetics},
number = {2},
pages = {911--919},
pmid = {9755219},
title = {{Should we expect substitution rate to depend on population size?}},
volume = {150},
year = {1998}
}
@article{Chi2018,
abstract = {Improvements in the description of amino acid substitution are required to develop better pseudo-energy-based protein structure-aware models for use in phylogenetic studies. These models are used to characterize the probabilities of amino acid substitution and enable better simulation of protein sequences over a phylogeny. A better characterization of amino acid substitution probabilities in turn enables numerous downstream applications, like detecting positive selection, ancestral sequence reconstruction, and evolutionarily-motivated protein engineering. Many existing Markov models for amino acid substitution in molecular evolution disregard molecular structure and describe the amino acid substitution process over longer evolutionary periods poorly. Here, we present a new model upgraded with a site-specific parameterization of pseudo-energy terms in a coarse-grained force field, which describes local heterogeneity in physical constraints on amino acid substitution better than a previous pseudo-energy-based model with minimum cost in runtime. The importance of each weight term parameterization in characterizing underlying features of the site, including contact number, solvent accessibility, and secondary structural elements was evaluated, returning both expected and biologically reasonable relationships between model parameters. This results in the acceptance of proposed amino acid substitutions that more closely resemble those observed site-specific frequencies in gene family alignments. The modular site-specific pseudo-energy function is made available for download through the following website: https://liberles.cst.temple.edu/Software/CASS/index.html.},
author = {Chi, Peter B. and Kim, Dohyup and Lai, Jason K. and Bykova, Nadia and Weber, Claudia C. and Kubelka, Jan and Liberles, David A.},
doi = {10.1002/prot.25429},
file = {:home/thibault/.var/app/com.elsevier.MendeleyDesktop/data/data/Mendeley Ltd./Mendeley Desktop/Downloaded/Chi et al. - 2018 - A new parameter-rich structure-aware mechanistic model for amino acid substitution during evolution.pdf:pdf},
issn = {08873585},
journal = {Proteins: Structure, Function, and Bioinformatics},
keywords = {SH2 domain,coarse-grained force field,macromolecular structure,mathematical model,protein evolution,sequence analysis},
month = {feb},
number = {2},
pages = {218--228},
publisher = {John Wiley and Sons Inc.},
title = {{A new parameter-rich structure-aware mechanistic model for amino acid substitution during evolution}},
url = {http://doi.wiley.com/10.1002/prot.25429},
volume = {86},
year = {2018}
}
@article{Chi2016,
author = {Chi, Peter B. and Liberles, David A.},
doi = {10.1002/pro.2886},
file = {:home/thibault/.var/app/com.elsevier.MendeleyDesktop/data/data/Mendeley Ltd./Mendeley Desktop/Downloaded/Chi, Liberles - 2016 - Selection on protein structure, interaction, and sequence.pdf:pdf},
issn = {09618368},
journal = {Protein Science},
month = {jul},
number = {7},
pages = {1168--1178},
title = {{Selection on protein structure, interaction, and sequence}},
url = {http://doi.wiley.com/10.1002/pro.2886},
volume = {25},
year = {2016}
}
@article{Choi2013,
author = {Choi, Sun Shim and Hannenhalli, Sridhar},
doi = {10.1007/s00239-013-9543-6},
file = {:home/thibault/.var/app/com.elsevier.MendeleyDesktop/data/data/Mendeley Ltd./Mendeley Desktop/Downloaded/Choi, Hannenhalli - 2013 - Three Independent Determinants of Protein Evolutionary Rate.pdf:pdf},
issn = {0022-2844},
journal = {Journal of Molecular Evolution},
month = {mar},
number = {3},
pages = {98--111},
publisher = {Springer-Verlag},
title = {{Three Independent Determinants of Protein Evolutionary Rate}},
url = {http://link.springer.com/10.1007/s00239-013-9543-6},
volume = {76},
year = {2013}
}
@article{ChungWu1985,
abstract = {When the coding regions of 11 genes from rodents (mouse or rat) and man are compared with those from another mammalian species (usually bovine), it is found that rodents evolve significantly faster than man. The ratio of the number of nucleotide substitutions in the rodent lineage to that in the human lineage since their divergence is 2.0 for synonymous substitutions and 1.3 for nonsynonymous substitutions. Rodents also evolve faster in the 5' and 3' untranslated regions of five different mRNAs; the ratios are 2.6 and 3.1, respectively. The numbers of nucleotide substitutions between numbers of the $\beta$-globin gene family that were duplicated before the man-mouse split are also higher in mouse than in man. The difference is, again, greater for synonymous substitutions than for nonsynonymous substitutions. This tendency is more consistent with the neutralist view of molecular evolution than with the selectionist view. A simple explanation for the higher rates in rodents is that rodents have shorter generation times and, thus, higher mutation rates. The implication of our findings for the study of molecular phylogeny is discussed.},
author = {ChungWu, I. and {Wen-Hsiung Li}},
doi = {10.1073/pnas.82.6.1741},
file = {:home/thibault/.var/app/com.elsevier.MendeleyDesktop/data/data/Mendeley Ltd./Mendeley Desktop/Downloaded/ChungWu, Wen-Hsiung Li - 1985 - Evidence for higher rates of nucleotide substitution in rodents than in man.pdf:pdf},
issn = {00278424},
journal = {Proceedings of the National Academy of Sciences of the United States of America},
month = {mar},
number = {6},
pages = {1741--1745},
pmid = {3856856},
publisher = {National Academy of Sciences},
title = {{Evidence for higher rates of nucleotide substitution in rodents than in man}},
url = {https://www.pnas.org/content/82/6/1741 https://www.pnas.org/content/82/6/1741.abstract},
volume = {82},
year = {1985}
}
@article{consortium_map_2010,
abstract = {The 1000 Genomes Project aims to provide a deep characterization of human genome sequence variation as a foundation for investigating the relationship between genotype and phenotype. Here we present results of the pilot phase of the project, designed to develop and compare different strategies for genome-wide sequencing with high-throughput platforms. We undertook three projects: low-coverage whole-genome sequencing of 179 individuals from four populations; high-coverage sequencing of two mother–father–child trios; and exon-targeted sequencing of 697 individuals from seven populations. We describe the location, allele frequency and local haplotype structure of approximately 15 million single nucleotide polymorphisms, 1 million short insertions and deletions, and 20,000 structural variants, most of which were previously undescribed. We show that, because we have catalogued the vast majority of common variation, over 95{\%} of the currently accessible variants found in any individual are present in this data set. On average, each person is found to carry approximately 250 to 300 loss-of-function variants in annotated genes and 50 to 100 variants previously implicated in inherited disorders. We demonstrate how these results can be used to inform association and functional studies. From the two trios, we directly estimate the rate of de novo germline base substitution mutations to be approximately 10−8 per base pair per generation. We explore the data with regard to signatures of natural selection, and identify a marked reduction of genetic variation in the neighbourhood of genes, due to selection at linked sites. These methods and public data will support the next phase of human genetic research.},
author = {Consortium, The 1000 Genomes Project},
doi = {10.1038/nature09534},
file = {:home/thibault/.mozilla/firefox/rh9sos1m.default/zotero/storage/T4DFZF9N/Consortium - 2010 - A map of human genome variation from population-sc.pdf:pdf},
issn = {0028-0836},
journal = {Nature},
keywords = {Genetics and genomics},
number = {7319},
pages = {1061--1073},
title = {{A map of human genome variation from population-scale sequencing}},
url = {http://www.nature.com/nature/journal/v467/n7319/full/nature09534.html},
volume = {467},
year = {2010}
}
@article{consortium_integrated_2012,
abstract = {By characterizing the geographic and functional spectrum of human genetic variation, the 1000 Genomes Project aims to build a resource to help to understand the genetic contribution to disease. Here we describe the genomes of 1,092 individuals from 14 populations, constructed using a combination of low-coverage whole-genome and exome sequencing. By developing methods to integrate information across several algorithms and diverse data sources, we provide a validated haplotype map of 38 million single nucleotide polymorphisms, 1.4 million short insertions and deletions, and more than 14,000 larger deletions. We show that individuals from different populations carry different profiles of rare and common variants, and that low-frequency variants show substantial geographic differentiation, which is further increased by the action of purifying selection. We show that evolutionary conservation and coding consequence are key determinants of the strength of purifying selection, that rare-variant load varies substantially across biological pathways, and that each individual contains hundreds of rare non-coding variants at conserved sites, such as motif-disrupting changes in transcription-factor-binding sites. This resource, which captures up to 98{\%} of accessible single nucleotide polymorphisms at a frequency of 1{\%} in related populations, enables analysis of common and low-frequency variants in individuals from diverse, including admixed, populations.},
author = {Consortium, The 1000 Genomes Project},
doi = {10.1038/nature11632},
file = {:home/thibault/.mozilla/firefox/rh9sos1m.default/zotero/storage/BFBZF6PU/Consortium - 2012 - An integrated map of genetic variation from 1,092 .pdf:pdf},
issn = {0028-0836},
journal = {Nature},
keywords = {Genetics,Genomics},
number = {7422},
pages = {56--65},
title = {{An integrated map of genetic variation from 1,092 human genomes}},
url = {http://www.nature.com/nature/journal/v491/n7422/full/nature11632.html},
volume = {491},
year = {2012}
}
@article{Cornish-Bowden1976,
abstract = {Analysis of the free energy changes in enzyme catalysis shows that maximum rates at low enzyme concentrations are attained for enzymes with Michaelis constants close to the concentrations of their substrates in vivo. For intracellular enzymes with no control function the values observed under natural conditions are generally in accordance with expectation. For enzymes where the maintenance of a steady flow of products is the prime objective it is preferable to evolve much lower Michaelis constants; extracellular digestive enzymes such as pepsin accordingly act under saturating conditions in vivo. {\textcopyright} 1976.},
author = {Cornish-Bowden, Athel},
doi = {10.1016/0022-2836(76)90062-0},
issn = {00222836},
journal = {Journal of Molecular Biology},
month = {feb},
number = {1},
pages = {1--9},
publisher = {Academic Press},
title = {{The effect of natural selection on enzymic catalysis}},
volume = {101},
year = {1976}
}
@article{Crick1970,
abstract = {The central dogma of molecular biology deals with the detailed residue-by-residue transfer of sequential information. It states that such information cannot be transferred from protein to either protein or nucleic acid.},
author = {Crick, Francis},
doi = {10.1038/227561a0},
issn = {00280836},
journal = {Nature},
keywords = {Humanities and Social Sciences,Science,multidisciplinary},
number = {5258},
pages = {561--563},
pmid = {4913914},
publisher = {Nature Publishing Group},
title = {{Central dogma of molecular biology}},
url = {https://www.nature.com/articles/227561a0},
volume = {227},
year = {1970}
}
@article{Crick1958,
author = {Crick, Francis},
journal = {Symposia of the Society for Experimental Biology},
number = {138-63},
pages = {8},
title = {{On protein synthesis}},
volume = {12},
year = {1958}
}
@article{Czech2017,
abstract = {Phylogenetic trees are routinely visualized to present and interpret the evolutionary relationships of species. Most empirical evolutionary data studies contain a visualization of the inferred tree with branch support values. Ambiguous semantics in tree file formats can lead to erroneous tree visualizations and therefore to incorrect interpretations of phylogenetic analyses. Here, we discuss problems that arise when displaying branch values on trees after rerooting. Branch values are typically stored as node labels in the widely-used Newick tree format. However, such values are attributes of branches. Storing them as node labels can therefore yield errors when rerooting trees. This depends on the mostly implicit semantics that tools deploy to interpret node labels. We reviewed ten tree viewers and ten bioinformatics toolkits that can display and reroot trees. We found that 14 out of 20 of these tools do not permit users to select the semantics of node labels. Thus, unaware users might obtain incorrect results when rooting trees. We illustrate such incorrect mappings for several test cases and real examples taken from the literature. This review has already led to improvements in eight tools. We suggest tools should provide options that explicitly force users to define the semantics of node labels.},
author = {Czech, Lucas and Huerta-Cepas, Jaime and Stamatakis, Alexandros},
doi = {10.1093/molbev/msx055},
issn = {0737-4038},
journal = {Molecular Biology and Evolution},
month = {mar},
number = {6},
pages = {1535--1542},
title = {{A Critical Review on the Use of Support Values in Tree Viewers and Bioinformatics Toolkits}},
url = {https://doi.org/10.1093/molbev/msx055},
volume = {34},
year = {2017}
}
@misc{Danielsson2017,
abstract = {The recent advancement in moving ‘biophysical' analysis of proteins in vivo has finally brought us to a position where we can start to make quantitative comparisons with existing in-vitro data. A striking observation is that protein behaviour in live cells seems, after all, not that different from in test tubes, not even at the level of complex mechanisms like protein aggregation. The example examined in this review is the ALS associated protein SOD1 that apparently retains its in-vitro properties in vivo. Does this mean that the protocols for studying proteins in vivo are somehow oversimplified, or that the macromolecular properties and interplay – despite being intrinsically malleable – are more evolutionary more ‘streamlined' than previously anticipated? Whatever the answer may be the time is now right to put these data to critical biological test.},
author = {Danielsson, Jens and Oliveberg, Mikael},
booktitle = {Current Opinion in Structural Biology},
doi = {10.1016/j.sbi.2017.01.002},
file = {:home/thibault/.var/app/com.elsevier.MendeleyDesktop/data/data/Mendeley Ltd./Mendeley Desktop/Downloaded/Danielsson, Oliveberg - 2017 - Comparing protein behaviour in vitro and in vivo, what does the data really tell us.pdf:pdf},
issn = {1879033X},
month = {feb},
pages = {129--135},
publisher = {Elsevier Ltd},
title = {{Comparing protein behaviour in vitro and in vivo, what does the data really tell us?}},
volume = {42},
year = {2017}
}
@article{Darriba2018,
abstract = {With Next Generation Sequencing data being routinely used, evolutionary biology is transforming into a computational science. Thus, researchers have to rely on a growing number of increasingly complex software. All widely used core tools in the field have grown considerably, in terms of the number of features as well as lines of code and consequently, also with respect to software complexity. A topic that has received little attention is the software engineering quality of widely used core analysis tools. Software developers appear to rarely assess the quality of their code, and this can have potential negative consequences for end-users. To this end, we assessed the code quality of 16 highly cited and compute-intensive tools mainly written in C/C++ (e.g., MrBayes, MAFFT, SweepFinder, etc.) and JAVA (BEAST) from the broader area of evolutionary biology that are being routinely used in current data analysis pipelines. Because, the software engineering quality of the tools we analyzed is rather unsatisfying, we provide a list of best practices for improving the quality of existing tools and list techniques that can be deployed for developing reliable, high quality scientific software from scratch. Finally, we also discuss journal as well as science policy and, more importantly, funding issues that need to be addressed for improving software engineering quality as well as ensuring support for developing new and maintaining existing software. Our intention is to raise the awareness of the community regarding software engineering quality issues and to emphasize the substantial lack of funding for scientific software development.},
author = {Darriba, Diego and Flouri, Tom{\'{a}}{\v{s}} and Stamatakis, Alexandros},
doi = {10.1093/molbev/msy014},
issn = {0737-4038},
journal = {Molecular Biology and Evolution},
month = {jan},
number = {5},
pages = {1037--1046},
title = {{The State of Software for Evolutionary Biology}},
url = {https://doi.org/10.1093/molbev/msy014},
volume = {35},
year = {2018}
}
@article{Dasmeh2018,
abstract = {The extent of nonadditive interaction among mutations or epistasis reflects the ruggedness of the fitness landscape, the mapping of genotype to reproductive fitness. In protein evolution, there is strong support for the importance and prevalence of epistasis but the quantitative and relative contribution of various factors to epistasis are poorly known. Here, we determine the contribution of selection for folding stability to epistasis in protein evolution. By combining theoretical estimates of the rates of molecular evolution and the nonlinear mapping between protein folding thermodynamics and fitness, we show that the simple selection for folding stability imposes at least {\~{}}30{\%} to {\~{}}40{\%} epistasis in long-term protein evolution. Estimating the contribution of governing factors in molecular evolution such as protein folding stability to epistasis will provide a better understanding of epistasis that could improve methods in molecular evolution.},
author = {Dasmeh, Pouria and Serohijos, Adrian W. R.},
doi = {10.1002/prot.25588},
file = {:home/thibault/.var/app/com.elsevier.MendeleyDesktop/data/data/Mendeley Ltd./Mendeley Desktop/Downloaded/Dasmeh, Serohijos - 2018 - Estimating the contribution of folding stability to nonspecific epistasis in protein evolution.pdf:pdf},
issn = {0887-3585},
journal = {Proteins: Structure, Function, and Bioinformatics},
keywords = {epistasis,fitness landscape,protein evolution,protein fitness,protein stability},
month = {dec},
number = {12},
pages = {1242--1250},
publisher = {John Wiley and Sons Inc.},
title = {{Estimating the contribution of folding stability to nonspecific epistasis in protein evolution}},
url = {https://onlinelibrary.wiley.com/doi/abs/10.1002/prot.25588},
volume = {86},
year = {2018}
}
@article{Dasmeh2014,
author = {Dasmeh, Pouria and Serohijos, Adrian W.R. and Kepp, Kasper P. and Shakhnovich, Eugene I.},
doi = {10.1093/gbe/evu223},
file = {:home/thibault/.var/app/com.elsevier.MendeleyDesktop/data/data/Mendeley Ltd./Mendeley Desktop/Downloaded/Dasmeh et al. - 2014 - The Influence of Selection for Protein Stability on dNdS Estimations.pdf:pdf},
issn = {1759-6653},
journal = {Genome Biology and Evolution},
month = {oct},
number = {10},
pages = {2956--2967},
title = {{The Influence of Selection for Protein Stability on dN/dS Estimations}},
url = {https://academic.oup.com/gbe/article-lookup/doi/10.1093/gbe/evu223},
volume = {6},
year = {2014}
}
@article{Davydov2016,
author = {Davydov, Iakov I. and Robinson-Rechavi, Marc and Salamin, Nicolas},
doi = {10.1093/bioinformatics/btw632},
file = {:home/thibault/.var/app/com.elsevier.MendeleyDesktop/data/data/Mendeley Ltd./Mendeley Desktop/Downloaded/Davydov, Robinson-Rechavi, Salamin - 2016 - State aggregation for fast likelihood computations in molecular evolution.pdf:pdf},
issn = {1367-4803},
journal = {Bioinformatics},
month = {oct},
number = {3},
pages = {354--362},
publisher = {Narnia},
title = {{State aggregation for fast likelihood computations in molecular evolution}},
url = {https://academic.oup.com/bioinformatics/article-lookup/doi/10.1093/bioinformatics/btw632},
volume = {33},
year = {2017}
}
@article{Davydov2019,
abstract = {There are numerous sources of variation in the rate of synonymous substitutions inside genes, such as direct selection on the nucleotide sequence, or mutation rate variation. Yet scans for positive selection rely on codon models which incorporate an assumption of effectively neutral synonymous substitution rate, constant between sites of each gene. Here we perform a large-scale comparison of approaches which incorporate codon substitution rate variation and propose our own simple yet effective modification of existing models. We find strong effects of substitution rate variation on positive selection inference. More than 70{\%} of the genes detected by the classical branch-site model are presumably false positives caused by the incorrect assumption of uniform synonymous substitution rate. We propose a new model which is strongly favored by the data while remaining computationally tractable. With the new model we can capture signatures of nucleotide level selection acting on translation initiation and on splicing sites within the coding region. Finally, we show that rate variation is highest in the highly recombining regions, and we propose that recombination and mutation rate variation, such as high CpG mutation rate, are the two main sources of nucleotide rate variation. Although we detect fewer genes under positive selection in Drosophila than without rate variation, the genes which we detect contain a stronger signal of adaptation of dynein, which could be associated with Wolbachia infection. We provide software to perform positive selection analysis using the new model.},
author = {Davydov, Iakov I. and Salamin, Nicolas and Robinson-Rechavi, Marc},
doi = {10.1093/molbev/msz048},
file = {:home/thibault/.var/app/com.elsevier.MendeleyDesktop/data/data/Mendeley Ltd./Mendeley Desktop/Downloaded/Davydov, Salamin, Robinson-Rechavi - 2019 - Large-scale comparative analysis of codon models accounting for protein and nucleotide selec.pdf:pdf},
issn = {15371719},
journal = {Molecular Biology and Evolution},
keywords = {Codon models,Positive selection,Substitution rate variation,Synonymous substitutions},
month = {jun},
number = {6},
pages = {1316--1332},
pmid = {30847475},
publisher = {Oxford University Press},
title = {{Large-scale comparative analysis of codon models accounting for protein and nucleotide selection}},
url = {https://academic.oup.com/mbe/article/36/6/1316/5371074},
volume = {36},
year = {2019}
}
@article{DeKoning2010,
abstract = {Likelihood-based approaches can reconstruct evolutionary processes in greater detail and with better precision from larger data sets. The extremely large comparative genomic data sets that are now being generated thus create new opportunities for understanding molecular evolution, but analysis of such large quantities of data poses escalating computational challenges. Recently developed Markov chain Monte Carlo methods that augment substitution histories are a promising approach to alleviate these computational costs. We analyzed the computational costs of several such approaches, considering how they scale with model and data set complexity. This provided a theoretical framework to understand the most important computational bottlenecks, leading us to combine novel variations of our conditional pathway integration approach with recent advances made by others. The resulting technique ("partial sampling" of substitution histories) is considerably faster than all other approaches we considered. It is accurate, simple to implement, and scales exceptionally well with dimensions of model complexity and data set size. In particular, the time complexity of sampling unobserved substitution histories using the new method is much faster than previously existing methods, and model parameter and branch length updates are independent of data set size. We compared the performance of methods on a 224-taxon set of mammalian cytochrome-b sequences. For a simple nucleotide substitution model, partial sampling was at least 10 times faster than the PhyloBayes program, which samples substitutions in continuous time, and about 100 times faster than when using fully integrated substitution histories. Under a general reversible model of amino acid substitution, the partial sampling method was 1,600 times faster than when using fully integrated substitution histories, confirming significantly improved scaling with model state-space complexity. Partial sampling of substitutions thus dramatically improves the utility of likelihood approaches for analyzing complex evolutionary processes on large data sets.},
author = {{De Koning}, A. P.Jason and Gu, Wanjun and Pollock, David D.},
doi = {10.1093/molbev/msp228},
file = {:home/thibault/.var/app/com.elsevier.MendeleyDesktop/data/data/Mendeley Ltd./Mendeley Desktop/Downloaded/De Koning, Gu, Pollock - 2010 - Rapid likelihood analysis on large phylogenies using partial sampling of substitution histories.pdf:pdf},
issn = {07374038},
journal = {Molecular Biology and Evolution},
keywords = {Data augmentation,Likelihood analysis,MCMC,Substitution histories,Time complexity},
month = {feb},
number = {2},
pages = {249--265},
pmid = {19783593},
publisher = {Oxford Academic},
title = {{Rapid likelihood analysis on large phylogenies using partial sampling of substitution histories}},
url = {https://academic.oup.com/mbe/article/27/2/249/967476},
volume = {27},
year = {2010}
}
@article{DEMAGALHAES2009,
author = {{De Magalh{\~{a}}es}, Jo{\~{a}}o Pedro and Costa, J.},
doi = {10.1111/j.1420-9101.2009.01783.x},
issn = {1010-061X},
journal = {Journal of Evolutionary Biology},
keywords = {bioinformatics,comparative studies,lifespan,senescence},
month = {aug},
number = {8},
pages = {1770--1774},
publisher = {John Wiley {\&} Sons, Ltd (10.1111)},
title = {{A database of vertebrate longevity records and their relation to other life‐history traits}},
url = {https://onlinelibrary.wiley.com/doi/abs/10.1111/j.1420-9101.2009.01783.x},
volume = {22},
year = {2009}
}
@article{DeMaio2013,
author = {{De Maio}, Nicola and Schl{\"{o}}tterer, Christian and Kosiol, Carolin},
doi = {10.1093/molbev/mst131},
file = {:home/thibault/.var/app/com.elsevier.MendeleyDesktop/data/data/Mendeley Ltd./Mendeley Desktop/Downloaded/De Maio, Schl{\"{o}}tterer, Kosiol - 2013 - Linking Great Apes Genome Evolution across Time Scales Using Polymorphism-Aware Phylogenetic Mode.pdf:pdf},
issn = {1537-1719},
journal = {Molecular Biology and Evolution},
month = {oct},
number = {10},
pages = {2249--2262},
publisher = {Oxford University Press},
title = {{Linking Great Apes Genome Evolution across Time Scales Using Polymorphism-Aware Phylogenetic Models}},
url = {https://academic.oup.com/mbe/article-lookup/doi/10.1093/molbev/mst131},
volume = {30},
year = {2013}
}
@inproceedings{di_franco_detecting_2017,
address = {Lyon},
author = {{Di Franco}, Arnaud and Poujol, Raphael and Brinkmann, Henner and Lartillot, Nicolas and Baurain, Denis and Herv{\'{e}}, Philippe},
shorttitle = {HmmCleaner},
title = {{Detecting erroneous stretches in amino acid Multiple Sequences Alignment}},
url = {http://lbbe.univ-lyon1.fr/alphy/spip.php?article41},
year = {2017}
}
@article{Dixit2013,
abstract = {In addition to their biological function, protein complexes reduce the exposure of the constituent proteins to the risk of undesired oligomerization by reducing the concentration of the free monomeric state. We interpret this reduced risk as a stabilization of the functional state of the protein. We estimate that protein-protein interactions can account for {\~{}}2-4 kBT of additional stabilization; a substantial contribution to intrinsic stability. We hypothesize that proteins in the interaction network act as evolutionary capacitors which allows their binding partners to explore regions of the sequence space which correspond to less stable proteins. In the interaction network of baker's yeast, we find that statistically proteins that receive higher energetic benefits from the interaction network are more likely to misfold. A simplified fitness landscape wherein the fitness of an organism is inversely proportional to the total concentration of unfolded proteins provides an evolutionary justification for the proposed trends. We conclude by outlining clear biophysical experiments to test our predictions.},
author = {Dixit, Purushottam D. and Maslov, Sergei},
doi = {10.1371/journal.pcbi.1003023},
file = {:home/thibault/.var/app/com.elsevier.MendeleyDesktop/data/data/Mendeley Ltd./Mendeley Desktop/Downloaded/Dixit, Maslov - 2013 - Evolutionary Capacitance and Control of Protein Stability in Protein-Protein Interaction Networks(3).pdf:pdf},
issn = {1553734X},
journal = {PLoS Computational Biology},
month = {apr},
number = {4},
publisher = {Public Library of Science},
title = {{Evolutionary Capacitance and Control of Protein Stability in Protein-Protein Interaction Networks}},
volume = {9},
year = {2013}
}
@article{DosReis2015,
abstract = {First principles of population genetics are used to obtain formulae relating the non-synonymous to synonymous substitution rate ratio to the selection coefficients acting at codon sites in protein-coding genes. Two theoretical cases are discussed and two examples from real data (a chloroplast gene and a virus polymerase) are given. The formulae give much insight into the dynamics of non-synonymous substitutions and may inform the development of methods to detect adaptive evolution.},
author = {{Dos Reis}, Mario},
doi = {10.1098/rsbl.2014.1031},
file = {:home/thibault/.var/app/com.elsevier.MendeleyDesktop/data/data/Mendeley Ltd./Mendeley Desktop/Downloaded/Dos Reis - 2015 - How to calculate the non-synonymous to synonymous rate ratio of protein-coding genes under the fisher-wright mutation-.pdf:pdf},
issn = {1744957X},
journal = {Biology Letters},
keywords = {Adaptive evolution,Chloroplast,Influenza,Non-synonymous/synonymous ratio,Selection,Substitution},
month = {apr},
number = {4},
pages = {20141031},
publisher = {Royal Society of London},
title = {{How to calculate the non-synonymous to synonymous rate ratio of protein-coding genes under the fisher-wright mutation-selection framework}},
volume = {11},
year = {2015}
}
@article{Doud2015,
author = {Doud, Michael B. and Ashenberg, Orr and Bloom, Jesse D.},
doi = {10.1093/molbev/msv167},
file = {:home/thibault/.var/app/com.elsevier.MendeleyDesktop/data/data/Mendeley Ltd./Mendeley Desktop/Downloaded/Doud, Ashenberg, Bloom - 2015 - Site-Specific Amino Acid Preferences Are Mostly Conserved in Two Closely Related Protein Homologs.pdf:pdf},
issn = {0737-4038},
journal = {Molecular Biology and Evolution},
month = {nov},
number = {11},
pages = {2944--2960},
title = {{Site-Specific Amino Acid Preferences Are Mostly Conserved in Two Closely Related Protein Homologs}},
url = {https://academic.oup.com/mbe/article-lookup/doi/10.1093/molbev/msv167},
volume = {32},
year = {2015}
}
@article{Douzery2014,
abstract = {Comparative genomic studies extensively rely on alignments of orthologous sequences. Yet, selecting, gathering, and aligning orthologous exons and protein-coding sequences (CDS) that are relevant for a given evolutionary analysis can be a difficult and time-consuming task. In this context, we developed OrthoMaM, a database of ORTHOlogous MAmmalian Markers describing the evolutionary dynamics of orthologous genes in mammalian genomes using a phylogenetic framework. Since its first release in 2007, OrthoMaM has regularly evolved, not only to include newly available genomes but also to incorporate up-to-date software in its analytic pipeline. This eighth release integrates the 40 complete mammalian genomes available in Ensembl v73 and provides alignments, phylogenies, evolutionary descriptor information, and functional annotations for 13,404 single-copy orthologous CDS and 6,953 long exons. The graphical interface allows to easily explore OrthoMaM to identify markers with specific characteristics (e.g., taxa availability, alignment size, {\%}G+C, evolutionary rate, chromosome location). It hence provides an efficient solution to sample preprocessed markers adapted to user-specific needs. OrthoMaM has proven to be a valuable resource for researchers interested in mammalian phylogenomics, evolutionary genomics, and has served as a source of benchmark empirical data sets in several methodological studies. OrthoMaM is available for browsing, query and complete or filtered downloads at http://www.orthomam.univ-montp2.fr/. {\textcopyright} The Author 2014.},
author = {Douzery, Emmanuel J.P. and Scornavacca, Celine and Romiguier, Jonathan and Belkhir, Khalid and Galtier, Nicolas and Delsuc, Fr{\'{e}}d{\'{e}}ric and Ranwez, Vincent},
doi = {10.1093/molbev/msu132},
file = {:home/thibault/.var/app/com.elsevier.MendeleyDesktop/data/data/Mendeley Ltd./Mendeley Desktop/Downloaded/Douzery et al. - 2014 - OrthoMaM v8 A Database of Orthologous Exons and Coding Sequences for Comparative Genomics in Mammals.pdf:pdf},
issn = {15371719},
journal = {Molecular Biology and Evolution},
keywords = {coding sequences,comparative genomics,mammals,orthologous sequences,phylogenomics},
month = {jul},
number = {7},
pages = {1923--1928},
pmid = {24723423},
publisher = {Narnia},
title = {{OrthoMaM v8: A database of orthologous exons and coding sequences for comparative genomics in mammals}},
url = {https://academic.oup.com/mbe/article-lookup/doi/10.1093/molbev/msu132},
volume = {31},
year = {2014}
}
@article{Drake1991,
abstract = {In terms of evolution and fitness, the most significant spontaneous mutation rate is likely to be that for the entire genome (or its nonfrivolous fraction). Information is now available to calculate this rate for several DNA-based haploid microbes, including bacteriophages with single- or double-stranded DNA, a bacterium, a yeast, and a filamentous fungus. Their genome sizes vary by ≃6500-fold. Their average mutation rates per base pair vary by ≃16,000-fold, whereas their mutation rates per genome vary by only ≃2.5-fold, apparently randomly, around a mean value of 0.0033 per DNA replication. The average mutation rate per base pair is inversely proportional to genome size. Therefore, a nearly invariant microbial mutation rate appears to have evolved. Because this rate is uniform in such diverse organisms, it is likely to be determined by deep general forces, perhaps by a balance between the usually deleterious effects of mutation and the physiological costs of further reducing mutation rates.},
author = {Drake, J. W.},
doi = {10.1073/pnas.88.16.7160},
file = {:home/thibault/.var/app/com.elsevier.MendeleyDesktop/data/data/Mendeley Ltd./Mendeley Desktop/Downloaded/Drake - 1991 - A constant rate of spontaneous mutation in DNA-based microbes.pdf:pdf},
issn = {00278424},
journal = {Proceedings of the National Academy of Sciences of the United States of America},
month = {aug},
number = {16},
pages = {7160--7164},
pmid = {1831267},
publisher = {National Academy of Sciences},
title = {{A constant rate of spontaneous mutation in DNA-based microbes}},
url = {https://www.pnas.org/content/88/16/7160 https://www.pnas.org/content/88/16/7160.abstract},
volume = {88},
year = {1991}
}
@article{Drummond2006,
abstract = {In phylogenetics, the unrooted model of phylogeny and the strict molecular clock model are two extremes of a continuum. Despite their dominance in phylogenetic inference, it is evident that both are biologically unrealistic and that the real evolutionary process lies between these two extremes. Fortunately, intermediate models employing relaxed molecular clocks have been described. These models open the gate to a new field of "relaxed phylogenetics." Here we introduce a new approach to performing relaxed phylogenetic analysis. We describe how it can be used to estimate phylogenies and divergence times in the face of uncertainty in evolutionary rates and calibration times. Our approach also provides a means for measuring the clocklikeness of datasets and comparing this measure between different genes and phylogenies. We find no significant rate autocorrelation among branches in three large datasets, suggesting that autocorrelated models are not necessarily suitable for these data. In addition, we place these datasets on the continuum of clocklikeness between a strict molecular clock and the alternative unrooted extreme. Finally, we present analyses of 102 bacterial, 106 yeast, 61 plant, 99 metazoan, and 500 primate alignments. From these we conclude that our method is phylogenetically more accurate and precise than the traditional unrooted model while adding the ability to infer a timescale to evolution. {\textcopyright} 2006 Drummond et al.},
author = {Drummond, Alexei J and Ho, Simon Y. W and Phillips, Matthew J and Rambaut, Andrew},
doi = {10.1371/journal.pbio.0040088},
editor = {Penny, David},
file = {:home/thibault/.var/app/com.elsevier.MendeleyDesktop/data/data/Mendeley Ltd./Mendeley Desktop/Downloaded/Drummond et al. - 2006 - Relaxed Phylogenetics and Dating with Confidence.pdf:pdf},
issn = {1545-7885},
journal = {PLoS Biology},
keywords = {Animal phylogenetics,Autocorrelation,Evolutionary rate,Phylogenetic analysis,Phylogenetics,Plant phylogenetics,Sequence alignment,Trees},
month = {mar},
number = {5},
pages = {e88},
publisher = {Public Library of Science},
title = {{Relaxed Phylogenetics and Dating with Confidence}},
url = {https://dx.plos.org/10.1371/journal.pbio.0040088},
volume = {4},
year = {2006}
}
@article{Drummond2005,
abstract = {A gene's rate of sequence evolution is among the most fundamental evolutionary quantities in common use, but what determines evolutionary rates has remained unclear. Here, we carry out the first combined analysis of seven predictors (gene expression level, dispensability, protein abundance, codon adaptation index, gene length, number of protein-protein interactions, and the gene's centrality in the interaction network) previously reported to have independent influences on protein evolutionary rates. Strikingly, our analysis reveals a single dominant variable linked to the number of translation events which explains 40-fold more variation in evolutionary rate than any other, suggesting that protein evolutionary rate has a single major determinant among the seven predictors. The dominant variable explains nearly half the variation in the rate of synonymous and protein evolution. We show that the two most commonly used methods to disentangle the determinants of evolutionary rate, partial correlation analysis and ordinary multivariate regression, produce misleading or spurious results when applied to noisy biological data. We overcome these difficulties by employing principal component regression, a multivariate regression of evolutionary rate against the principal components of the predictor variables. Our results support the hypothesis that translational selection governs the rate of synonymous and protein sequence evolution in yeast.},
author = {Drummond, D Allan and Raval, Alpan and Wilke, Claus O},
doi = {10.1093/molbev/msj038},
file = {:home/thibault/.var/app/com.elsevier.MendeleyDesktop/data/data/Mendeley Ltd./Mendeley Desktop/Downloaded/Drummond, Raval, Wilke - 2005 - A Single Determinant Dominates the Rate of Yeast Protein Evolution.pdf:pdf},
issn = {0737-4038},
journal = {Molecular Biology and Evolution},
month = {oct},
number = {2},
pages = {327--337},
title = {{A Single Determinant Dominates the Rate of Yeast Protein Evolution}},
url = {https://doi.org/10.1093/molbev/msj038},
volume = {23},
year = {2005}
}
@article{Drummond2005a,
abstract = {Much recent work has explored molecular and population-genetic constraints on the rate of protein sequence evolution. The best predictor of evolutionary rate is expression level, for reasons that have remained unexplained. Here, we hypothesize that selection to reduce the burden of protein misfolding will favor protein sequences with increased robustness to translational missense errors. Pressure for translational robustness increases with expression level and constrains sequence evolution. Using several sequenced yeast genomes, global expression and protein abundance data, and sets of paralogs traceable to an ancient whole-genome duplication in yeast, we rule out several confounding effects and show that expression level explains roughly half the variation in Saccharomyces cerevisiae protein evolutionary rates. We examine causes for expression's dominant role and find that genome-wide tests favor the translational robustness explanation over existing hypotheses that invoke constraints on function or translational efficiency. Our results suggest that proteins evolve at rates largely unrelated to their functions and can explain why highly expressed proteins evolve slowly across the tree of life. {\textcopyright} 2005 by The National Academy of Sciences of the USA.},
author = {Drummond, D. Allan and Bloom, Jesse D. and Adami, Christoph and Wilke, Claus O. and Arnold, Frances H.},
doi = {10.1073/pnas.0504070102},
file = {:home/thibault/.var/app/com.elsevier.MendeleyDesktop/data/data/Mendeley Ltd./Mendeley Desktop/Downloaded/Drummond et al. - 2005 - Why highly expressed proteins evolve slowly.pdf:pdf},
issn = {00278424},
journal = {Proceedings of the National Academy of Sciences of the United States of America},
keywords = {Evolutionary rate,Gene duplication,Protein misfolding,Translation errors,Yeast},
month = {oct},
number = {40},
pages = {14338--14343},
publisher = {National Academy of Sciences},
title = {{Why highly expressed proteins evolve slowly}},
volume = {102},
year = {2005}
}
@article{Drummond2008,
abstract = {Strikingly consistent correlations between rates of coding-sequence evolution and gene expression levels are apparent across taxa, but the biological causes behind the selective pressures on coding-sequence evolution remain controversial. Here, we demonstrate conserved patterns of simple covariation between sequence evolution, codon usage, and mRNA level in E. coli, yeast, worm, fly, mouse, and human that suggest that all observed trends stem largely from a unified underlying selective pressure. In metazoans, these trends are strongest in tissues composed of neurons, whose structure and lifetime confer extreme sensitivity to protein misfolding. We propose, and demonstrate using a molecular-level evolutionary simulation, that selection against toxicity of misfolded proteins generated by ribosome errors suffices to create all of the observed covariation. The mechanistic model of molecular evolution that emerges yields testable biochemical predictions, calls into question the use of nonsynonymous-to-synonymous substitution ratios (Ka/Ks) to detect functional selection, and suggests how mistranslation may contribute to neurodegenerative disease. {\textcopyright} 2008 Elsevier Inc. All rights reserved.},
author = {Drummond, D. Allan and Wilke, Claus O.},
doi = {10.1016/j.cell.2008.05.042},
file = {:home/thibault/.var/app/com.elsevier.MendeleyDesktop/data/data/Mendeley Ltd./Mendeley Desktop/Downloaded/Drummond, Wilke - 2008 - Mistranslation-Induced Protein Misfolding as a Dominant Constraint on Coding-Sequence Evolution.pdf:pdf},
issn = {00928674},
journal = {Cell},
keywords = {CHEMBIO,EVO{\_}ECOL,PROTEINS},
month = {jul},
number = {2},
pages = {341--352},
publisher = {Cell Press},
title = {{Mistranslation-Induced Protein Misfolding as a Dominant Constraint on Coding-Sequence Evolution}},
volume = {134},
year = {2008}
}
@article{Dunn2019,
abstract = {Background: An excess of nonsynonymous substitutions, over neutrality, is considered evidence of positive Darwinian selection. Inference for proteins often relies on estimation of the nonsynonymous to synonymous ratio ($\omega$ = d N/d S) within a codon model. However, to ease computational difficulties, $\omega$ is typically estimated assuming an idealized substitution process where (i) all nonsynonymous substitutions have the same rate (regardless of impact on organism fitness) and (ii) instantaneous double and triple (DT) nucleotide mutations have zero probability (despite evidence that they can occur). It follows that estimates of $\omega$ represent an imperfect summary of the intensity of selection, and that tests based on the $\omega$ {\textgreater} 1 threshold could be negatively impacted. Results: We developed a general-purpose parametric (GPP) modelling framework for codons. This novel approach allows specification of all possible instantaneous codon substitutions, including multiple nonsynonymous rates (MNRs) and instantaneous DT nucleotide changes. Existing codon models are specified as special cases of the GPP model. We use GPP models to implement likelihood ratio tests for $\omega$ {\textgreater} 1 that accommodate MNRs and DT mutations. Through both simulation and real data analysis, we find that failure to model MNRs and DT mutations reduces power in some cases and inflates false positives in others. False positives under traditional M2a and M8 models were very sensitive to DT changes. This was exacerbated by the choice of frequency parameterization (GY vs. MG), with rates sometimes {\textgreater} 90{\%} under MG. By including MNRs and DT mutations, accuracy and power was greatly improved under the GPP framework. However, we also find that over-parameterized models can perform less well, and this can contribute to degraded performance of LRTs. Conclusions: We suggest GPP models should be used alongside traditional codon models. Further, all codon models should be deployed within an experimental design that includes (i) assessing robustness to model assumptions, and (ii) investigation of non-standard behaviour of MLEs. As the goal of every analysis is to avoid false conclusions, more work is needed on model selection methods that consider both the increase in fit engendered by a model parameter and the degree to which that parameter is affected by un-modelled evolutionary processes.},
author = {Dunn, Katherine A. and Kenney, Toby and Gu, Hong and Bielawski, Joseph P.},
doi = {10.1186/s12862-018-1326-7},
file = {:home/thibault/.var/app/com.elsevier.MendeleyDesktop/data/data/Mendeley Ltd./Mendeley Desktop/Downloaded/Dunn et al. - 2019 - Improved inference of site-specific positive selection under a generalized parametric codon model when there are mu.pdf:pdf},
issn = {14712148},
journal = {BMC Evolutionary Biology},
keywords = {Codon frequencies,Codon model,False positives,G-series models,Likelihood ratio test,M-series models,Model misspecification,Multiple nonsynonymous rates,Multiple nucleotide mutations,Positive selection,Protein evolution},
month = {jan},
number = {1},
pages = {1--19},
pmid = {30642241},
publisher = {BioMed Central Ltd.},
title = {{Improved inference of site-specific positive selection under a generalized parametric codon model when there are multinucleotide mutations and multiple nonsynonymous rates}},
url = {https://link.springer.com/articles/10.1186/s12862-018-1326-7 https://link.springer.com/article/10.1186/s12862-018-1326-7},
volume = {19},
year = {2019}
}
@article{Duret2009,
abstract = {Recombination is typically thought of as a symmetrical process resulting in large-scale reciprocal genetic exchanges between homologous chromosomes. Recombination events, however, are also accompanied by short-scale, unidirectional exchanges known as gene conversion in the neighborhood of the initiating double-strand break. A large body of evidence suggests that gene conversion is GC-biased in many eukaryotes, including mammals and human. AT/GC heterozygotes produce more GC- than AT-gametes, thus conferring a population advantage to GC-alleles in high-recombining regions. This apparently unimportant feature of our molecular machinery has major evolutionary consequences. Structurally, GC-biased gene conversion explains the spatial distribution of GC-content in mammalian genomes - the so-called isochore structure. Functionally, GC-biased gene conversion promotes the segregation and fixation of deleterious AT → GC mutations, thus increasing our genomic mutation load. Here we review the recent evidence for a GC-biased gene conversion process in mammals, and its consequences for genomic landscapes, molecular evolution, and human functional genomics. Copyright {\textcopyright} 2009 by Annual Reviews. All rights reserved.},
author = {Duret, Laurent and Galtier, Nicolas},
doi = {10.1146/annurev-genom-082908-150001},
issn = {1527-8204},
journal = {Annual Review of Genomics and Human Genetics},
keywords = {Comparative genomics,Isochores,Mutation,Neutral evolution,Recombination,Selection},
month = {sep},
number = {1},
pages = {285--311},
publisher = { Annual Reviews },
title = {{Biased Gene Conversion and the Evolution of Mammalian Genomic Landscapes}},
url = {http://www.annualreviews.org/doi/10.1146/annurev-genom-082908-150001},
volume = {10},
year = {2009}
}
@article{Duret2000,
abstract = {To determine whether gene expression patterns affect mutation rates and/or selection intensity in mammalian genes, we studied the relationships between substitution rates and tissue distribution of gene expression. For this purpose, we analyzed 2,400 human/rodent and 834 mouse/rat orthologous genes, and we measured (using expressed sequence tag data) their expression patterns in 19 tissues from three development states. We show that substitution rates at nonsynonymous sites are strongly negatively correlated with tissue distribution breadth: almost threefold lower in ubiquitous than in tissue-specific genes. Nonsynonymous substitution rates also vary considerably according to the tissues: the average rate is twofold lower in brain-, muscle-, retina- and neuron-specific genes than in lymphocyte-, lung-, and liver-specific genes. Interestingly, 5' and 3' untranslated regions (UTRs) show exactly the same trend. These results demonstrate that the expression pattern is an essential factor in determining the selective pressure on functional sites in both coding and noncoding regions. Conversely, silent substitution rates do not vary with expression pattern, even in ubiquitously expressed genes. This latter result thus suggests that synonymous codon usage is not constrained by selection in mammals. Furthermore, this result also indicates that there is no reduction of mutation rates in genes expressed in the germ line, contrary to what had been hypothesized based on the fact that transcribed DNA is more efficiently repaired than nontranscribed DNA.},
author = {Duret, Laurent and Mouchiroud, Dominique},
doi = {10.1093/oxfordjournals.molbev.a026239},
file = {:home/thibault/.var/app/com.elsevier.MendeleyDesktop/data/data/Mendeley Ltd./Mendeley Desktop/Downloaded/Duret, Mouchiroud - 2000 - Determinants of Substitution Rates in Mammalian Genes Expression Pattern Affects Selection Intensity but Not.pdf:pdf},
issn = {1537-1719},
journal = {Molecular Biology and Evolution},
month = {jan},
number = {1},
pages = {68--070},
publisher = {Oxford University Press (OUP)},
title = {{Determinants of Substitution Rates in Mammalian Genes: Expression Pattern Affects Selection Intensity but Not Mutation Rate}},
url = {http://academic.oup.com/mbe/article/17/1/68/975537},
volume = {17},
year = {2000}
}
@article{Duret1999,
abstract = {We measured the expression pattern and analyzed codon usage in 8,133, 1,550, and 2,917 genes, respectively, from Caenorhabditis elegans, Drosophila melanogaster, and Arabidopsis thaliana. In those three species, we observed a clear correlation between codon usage and gene expression levels and showed that this correlation is not due to a mutational bias. This provides direct evidence for selection on silent sites in those three distantly related multicellular eukaryotes. Surprisingly, there is a strong negative correlation between codon usage and protein length. This effect is not due to a smaller size of highly expressed proteins. Thus, for a same-expression pattern, the selective pressure on codon usage appears to be lower in genes encoding long rather than short proteins. This puzzling observation is not predicted by any of the current models of selection on codon usage and thus raises the question of how translation efficiency affects fitness in multicellular organisms.},
author = {Duret, Laurent and Mouchiroud, Dominique},
doi = {10.1073/pnas.96.8.4482},
file = {:home/thibault/.var/app/com.elsevier.MendeleyDesktop/data/data/Mendeley Ltd./Mendeley Desktop/Downloaded/Duret, Mouchiroud - 1999 - Expression pattern and, surprisingly, gene length shape codon usage in Caenorhabditis, Drosophila, and Arabid.pdf:pdf},
issn = {00278424},
journal = {Proceedings of the National Academy of Sciences of the United States of America},
month = {apr},
number = {8},
pages = {4482--4487},
pmid = {10200288},
publisher = {National Academy of Sciences},
title = {{Expression pattern and, surprisingly, gene length shape codon usage in Caenorhabditis, Drosophila, and Arabidopsis}},
url = {www.pnas.org.},
volume = {96},
year = {1999}
}
@article{Dutheil2008,
abstract = {The neutral theory of molecular evolution states that most mutations are deleterious or neutral. It results that the evolutionary rate of a given position in an alignment is a function of the level of constraint acting on this position. Inferring evolutionary rates from a set of aligned sequences is hence a powerful method to detect functionally and/or structurally important positions in a protein. Some positions, however, may be constrained while having a high substitution rate, providing these substitutions do not affect the biochemical property under constraint. Here, I introduce a new evolutionary rate measure accounting for the evolution of specific biochemical properties (e.g., volume, polarity, and charge). I then present a new statistical method based on the comparison of two rate measures: a site is said to be constrained for property X if it shows an unexpectedly high conservation of X knowing its total evolutionary rate. Compared to single-rate methods, the two-rate method offers several advantages: it (i) allows assessment of the significance of the constraint, (ii) provides information on the type of constraint acting on each position, and (iii) detects positions that are not proposed by previous methods. I apply this method to a 200-sequence data set of triosephosphate isomerase and report significant cases of positions constrained for polarity, volume, or charge. The three-dimensional localization of these positions shows that they are of potential interest to the molecular evolutionist and to the biochemist. {\textcopyright} 2008 Springer Science+Business Media, LLC.},
author = {Dutheil, Julien},
doi = {10.1007/s00239-008-9139-8},
file = {:home/thibault/.var/app/com.elsevier.MendeleyDesktop/data/data/Mendeley Ltd./Mendeley Desktop/Downloaded/Dutheil - 2008 - Detecting site-specific biochemical constraints through substitution mapping.pdf:pdf},
issn = {00222844},
journal = {Journal of Molecular Evolution},
keywords = {Constraint,Markov model,Phylogeny,Protein,Substitution mapping},
month = {sep},
number = {3},
pages = {257--265},
publisher = {Springer},
title = {{Detecting site-specific biochemical constraints through substitution mapping}},
url = {https://link.springer.com/article/10.1007/s00239-008-9139-8},
volume = {67},
year = {2008}
}
@article{Dutheil2012,
author = {Dutheil, Julien Y. and Galtier, Nicolas and Romiguier, Jonathan and Douzery, Emmanuel J.P. and Ranwez, Vincent and Boussau, Bastien},
doi = {10.1093/molbev/mss059},
file = {:home/thibault/.var/app/com.elsevier.MendeleyDesktop/data/data/Mendeley Ltd./Mendeley Desktop/Downloaded/Dutheil et al. - 2012 - Efficient Selection of Branch-Specific Models of Sequence Evolution.pdf:pdf},
issn = {1537-1719},
journal = {Molecular Biology and Evolution},
month = {jul},
number = {7},
pages = {1861--1874},
publisher = {Narnia},
title = {{Efficient selection of branch-specific models of sequence evolution}},
url = {https://academic.oup.com/mbe/article-lookup/doi/10.1093/molbev/mss059},
volume = {29},
year = {2012}
}
@article{Dutheil2008a,
abstract = {Background. Accurately modeling the sequence substitution process is required for the correct estimation of evolutionary parameters, be they phylogenetic relationships, substitution rates or ancestral states; it is also crucial to simulate realistic data sets. Such simulation procedures are needed to estimate the null-distribution of complex statistics, an approach referred to as parametric bootstrapping, and are also used to test the quality of phylogenetic reconstruction programs. It has often been observed that homologous sequences can vary widely in their nucleotide or amino-acid compositions, revealing that sequence evolution has changed importantly among lineages, and may therefore be most appropriately approached through non-homogeneous models. Several programs implementing such models have been developed, but they are limited in their possibilities: only a few particular models are available for likelihood optimization, and data sets cannot be easily generated using the resulting estimated parameters. Results. We hereby present a general implementation of non-homogeneous models of substitutions. It is available as dedicated classes in the Bio++ libraries and can hence be used in any C++ program. Two programs that use these classes are also presented. The first one, Bio++ Maximum Likelihood (BppML), estimates parameters of any non-homogeneous model and the second one, Bio++ Sequence Generator (BppSeqGen), simulates the evolution of sequences from these models. These programs allow the user to describe non-homogeneous models through a property file with a simple yet powerful syntax, without any programming required. Conclusion. We show that the general implementation introduced here can accommodate virtually any type of non-homogeneous models of sequence evolution, including heterotachous ones, while being computer efficient. We furthermore illustrate the use of such general models for parametric bootstrapping, using tests of non-homogeneity applied to an already published ribosomal RNA data set. {\textcopyright} 2008 Dutheil and Boussau; licensee BioMed Central Ltd.},
author = {Dutheil, Julien and Boussau, Bastien},
doi = {10.1186/1471-2148-8-255},
file = {:home/thibault/.var/app/com.elsevier.MendeleyDesktop/data/data/Mendeley Ltd./Mendeley Desktop/Downloaded/Dutheil, Boussau - 2008 - Non-homogeneous models of sequence evolution in the Bio suite of libraries and programs.pdf:pdf},
issn = {14712148},
journal = {BMC Evolutionary Biology},
keywords = {Animal Systematics/Taxonomy/Biogeography,Entomology,Evolutionary Biology,Genetics and Population Dynamics,Life Sciences,general},
month = {sep},
number = {1},
pages = {1--12},
pmid = {18808672},
publisher = {BioMed Central},
title = {{Non-homogeneous models of sequence evolution in the Bio++ suite of libraries and programs}},
url = {https://link.springer.com/articles/10.1186/1471-2148-8-255 https://link.springer.com/article/10.1186/1471-2148-8-255},
volume = {8},
year = {2008}
}
@article{Dutheil2006,
abstract = {Background: A large number of bioinformatics applications in the fields of bio-sequence analysis, molecular evolution and population genetics typically share input/ouput methods, data storage requirements and data analysis algorithms. Such common features may be conveniently bundled into re-usable libraries, which enable the rapid development of new methods and robust applications. Results: We present Bio++, a set of Object Oriented libraries written in C++. Available components include classes for data storage and handling (nucleotide/amino-acid/codon sequences, trees, distance matrices, population genetics datasets), various input/output formats, basic sequence manipulation (concatenation, transcription, translation, etc.), phylogenetic analysis (maximum parsimony, markov models, distance methods, likelihood computation and maximization), population genetics/ genomics (diversity statistics, neutrality tests, various multilocus analyses) and various algorithms for numerical calculus. Conclusion: Implementation of methods aims at being both efficient and user-friendly. A special concern was given to the library design to enable easy extension and new methods development. We defined a general hierarchy of classes that allow the developer to implement its own algorithms while remaining compatible with the rest of the libraries. Bio++ source code is distributed free of charge under the CeCILL general public licence from its website http://kimura.univ-montp2.fr/ BioPP. {\textcopyright} 2006 Dutheil et al; licensee BioMed Central Ltd.},
author = {Dutheil, Julien and Gaillard, Sylvain and Bazin, Eric and Gl{\'{e}}min, Sylvain and Ranwez, Vincent and Galtier, Nicolas and Belkhir, Khalid},
doi = {10.1186/1471-2105-7-188},
file = {:home/thibault/.var/app/com.elsevier.MendeleyDesktop/data/data/Mendeley Ltd./Mendeley Desktop/Downloaded/Dutheil et al. - 2006 - Bio A set of C libraries for sequence analysis, phylogenetics, molecular evolution and population genetics.pdf:pdf},
issn = {14712105},
journal = {BMC Bioinformatics},
keywords = {Algorithms,Bioinformatics,Computational Biology/Bioinformatics,Computer Appl. in Life Sciences,Microarrays},
month = {apr},
number = {1},
pages = {1--6},
pmid = {16594991},
publisher = {BioMed Central},
title = {{Bio++: A set of C++ libraries for sequence analysis, phylogenetics, molecular evolution and population genetics}},
url = {https://link.springer.com/articles/10.1186/1471-2105-7-188 https://link.springer.com/article/10.1186/1471-2105-7-188},
volume = {7},
year = {2006}
}
@article{Easteal1994,
author = {Easteal, S and Collet, C},
doi = {10.1093/oxfordjournals.molbev.a040142},
file = {:home/thibault/.var/app/com.elsevier.MendeleyDesktop/data/data/Mendeley Ltd./Mendeley Desktop/Downloaded/Easteal, Collet - 1994 - Consistent variation in amino-acid substitution rate, despite uniformity of mutation rate protein evolution in.pdf:pdf},
issn = {1537-1719},
journal = {Molecular Biology and Evolution},
month = {jul},
number = {4},
pages = {643--647},
publisher = {Narnia},
title = {{Consistent variation in amino-acid substitution rate, despite uniformity of mutation rate: protein evolution in mammals is not neutral.}},
url = {https://academic.oup.com/mbe/article/11/4/643/1007177/Consistent-variation-in-aminoacid-substitution},
volume = {11},
year = {1994}
}
@article{Ebel2017,
abstract = {Plasmodium parasites, along with their Piroplasm relatives, have caused malaria-like illnesses in terrestrial mammals for millions of years. Several Plasmodium-protective alleles have recently evolved in human populations, but little is known about host adaptation to blood parasites over deeper evolutionary timescales. In this work, we analyze mammalian adaptation in {\~{}}500 Plasmodium- or Piroplasm- interacting proteins (PPIPs) manually curated from the scientific literature. We show that (i) PPIPs are enriched for both immune functions and pleiotropy with other pathogens, and (ii) the rate of adaptation across mammals is significantly elevated in PPIPs, compared to carefully matched control proteins. PPIPs with high pathogen pleiotropy show the strongest signatures of adaptation, but this pattern is fully explained by their immune enrichment. Several pieces of evidence suggest that blood parasites specifically have imposed selection on PPIPs. First, even non-immune PPIPs that lack interactions with other pathogens have adapted at twice the rate of matched controls. Second, PPIP adaptation is linked to high expression in the liver, a critical organ in the parasite life cycle. Finally, our detailed investigation of alpha-spectrin, a major red blood cell membrane protein, shows that residues with particularly high rates of adaptation are those known to interact specifically with P. falciparum. Overall, we show that host proteins that interact with Plasmodium and Piroplasm parasites have experienced elevated rates of adaptation across mammals, and provide evidence that some of this adaptation has likely been driven by blood parasites.},
author = {Ebel, Emily R. and Telis, Natalie and Venkataram, Sandeep and Petrov, Dmitri A. and Enard, David},
doi = {10.1371/journal.pgen.1007023},
editor = {Read, Andrew Fraser},
file = {:home/thibault/.var/app/com.elsevier.MendeleyDesktop/data/data/Mendeley Ltd./Mendeley Desktop/Downloaded/Ebel et al. - 2017 - High rate of adaptation of mammalian proteins that interact with Plasmodium and related parasites.pdf:pdf},
issn = {1553-7404},
journal = {PLOS Genetics},
keywords = {Evolutionary adaptation,Host-pathogen interactions,Malaria,Malarial parasites,Mammals,Parasite evolution,Parasitic diseases,Plasmodium},
month = {sep},
number = {9},
pages = {e1007023},
publisher = {Public Library of Science},
title = {{High rate of adaptation of mammalian proteins that interact with Plasmodium and related parasites}},
url = {https://dx.plos.org/10.1371/journal.pgen.1007023},
volume = {13},
year = {2017}
}
@article{Echave2015,
abstract = {Evolutionary-rate variation among sites within proteins depends on functional and biophysical properties that constrain protein evolution. It is generally accepted that proteins must be able to fold stably in order to function. However, the relationship between stability constraints and among-sites rate variation is not well understood. Here, we present a biophysical model that links the thermodynamic stability changes due to mutations at sites in proteins () to the rate at which mutations accumulate at those sites over evolutionary time. We find that such a ‘stability model' generally performs well, displaying correlations between predicted and empirically observed rates of up to 0.75 for some proteins. We further find that our model has comparable predictive power as does an alternative, recently proposed ‘stress model' that explains evolutionary-rate variation among sites in terms of the excess energy needed for mutants to adopt the correct active structure (). The two models make distinct predictions, though, and for some proteins the stability model outperforms the stress model and vice versa. We conclude that both stability and stress constrain site-specific sequence evolution in proteins.},
author = {Echave, Julian and Jackson, Eleisha L and Wilke, Claus O},
doi = {10.1088/1478-3975/12/2/025002},
issn = {1478-3975},
journal = {Physical Biology},
number = {2},
pages = {25002},
publisher = {IOP Publishing},
title = {{Relationship between protein thermodynamic constraints and variation of evolutionary rates among sites}},
url = {http://dx.doi.org/10.1088/1478-3975/12/2/025002},
volume = {12},
year = {2015}
}
@article{Echave2016,
abstract = {Why does the rate of evolution vary among sites within proteins? The authors review the current understanding of site-specific variation, discuss possible limitations of current methods and models, and propose directions for future research.},
author = {Echave, Julian and Spielman, Stephanie J. and Wilke, Claus O.},
doi = {10.1038/nrg.2015.18},
file = {:home/thibault/.var/app/com.elsevier.MendeleyDesktop/data/data/Mendeley Ltd./Mendeley Desktop/Downloaded/Echave, Spielman, Wilke - 2016 - Causes of evolutionary rate variation among protein sites.pdf:pdf},
issn = {1471-0056},
journal = {Nature Reviews Genetics},
keywords = {Computational biophysics,Computational models,Evolutionary theory,Molecular biophysics,Molecular evolution,Mutation},
month = {feb},
number = {2},
pages = {109--121},
publisher = {Nature Publishing Group},
title = {{Causes of evolutionary rate variation among protein sites}},
url = {http://www.nature.com/articles/nrg.2015.18},
volume = {17},
year = {2016}
}
@article{Echave2017,
author = {Echave, Julian and Wilke, Claus O.},
doi = {10.1146/annurev-biophys-070816-033819},
file = {:home/thibault/.var/app/com.elsevier.MendeleyDesktop/data/data/Mendeley Ltd./Mendeley Desktop/Downloaded/Echave, Wilke - 2017 - Biophysical Models of Protein Evolution Understanding the Patterns of Evolutionary Sequence Divergence.pdf:pdf},
issn = {1936-122X},
journal = {Annual Review of Biophysics},
month = {may},
number = {1},
pages = {85--103},
title = {{Biophysical Models of Protein Evolution: Understanding the Patterns of Evolutionary Sequence Divergence}},
url = {http://www.annualreviews.org/doi/10.1146/annurev-biophys-070816-033819},
volume = {46},
year = {2017}
}
@article{Eiben1998,
abstract = {Exploration and exploitation are the two cornerstones of problem solving by search. The common opinion about evolutionary algorithms is that they explore the search space by the (genetic) search operators, while exploitation is done by selection. This opinion is, however, questionable. In this paper we give a survey of different operators, review existing viewpoints on exploration and exploitation, and point out some discrepancies between and problems with current views.},
author = {Eiben, A. E. and Schippers, C. A.},
doi = {10.3233/fi-1998-35123403},
file = {:home/thibault/.var/app/com.elsevier.MendeleyDesktop/data/data/Mendeley Ltd./Mendeley Desktop/Downloaded/Eiben, Schippers - 1998 - On Evolutionary Exploration and Exploitation.pdf:pdf},
issn = {01692968},
journal = {Fundamenta Informaticae},
month = {aug},
number = {1-4},
pages = {35--50},
publisher = {IOS Press},
title = {{On Evolutionary Exploration and Exploitation}},
volume = {35},
year = {1998}
}
@article{Ellegren2003,
abstract = {Recent advances in the large-scale sequencing of mammalian genomes have provided a means to study divergence in not only genic sequences but also in the non-coding bulk of DNA. There is evidence of significant variation in the levels of divergence between presumably neutral regions, pointing at an underlying variation in the rate of mutation across the genome. Apparently, such variation occurs on different scales, including sequence context effects (the influence of neighboring nucleotides on the rate of mutation at individual sites), variation within chromosomes (on the scales of kilobases as well as megabases), and between chromosomes (among autosomes as well as between autosomes and sex chromosomes). An important aspect for further research in this area is to study whether there is an ultimate evolutionary explanation for mutation rate variation within mammalian genomes.},
author = {Ellegren, Hans and Smith, Nick G.C. and Webster, Matthew T.},
doi = {10.1016/j.gde.2003.10.008},
issn = {0959437X},
journal = {Current Opinion in Genetics and Development},
month = {dec},
number = {6},
pages = {562--568},
pmid = {14638315},
publisher = {Elsevier Ltd},
title = {{Mutation rate variation in the mammalian genome}},
volume = {13},
year = {2003}
}
@article{Elyashiv2010,
abstract = {How much does the intensity of purifying selection vary among populations and species? How uniform are the shifts in selective pressures across the genome? To address these questions, we took advantage of a recent, whole-genome polymorphism data set from two closely related species of yeast, Saccharomyces cerevisiae and S. paradoxus, paying close attention to the population structure within these species. We found that the average intensity of purifying selection on amino acid sites varies markedly among populations and between species. As expected in the presence of extensive weakly deleterious mutations, the effect of purifying selection is substantially weaker on single nucleotide polymorphisms (SNPs) segregating within populations than on SNPs fixed between population samples. Also in accordance with a Nearly Neutral model, the variation in the intensity of purifying selection across populations corresponds almost perfectly to simple measures of their effective size. As a first step toward understanding the processes generating these patterns, we sought to tease apart the relative importance of systematic, genome-wide changes in the efficacy of selection, such as those expected from demographic processes and of gene-specific changes, which may be expected after a shift in selective pressures. For that purpose, we developed a new model for the evolution of purifying selection between populations and inferred its parameters from the genome-wide data using a likelihood approach. We found that most, but not all changes seem to be explained by systematic shifts in the efficacy of selection. One population, the sake-derived strains of S. cerevisiae, however, also shows extensive gene-specific changes, plausibly associated with domestication. These findings have important implications for our understanding of purifying selection as well as for estimates of the rate of molecular adaptation in yeast and in other species. {\textcopyright} 2010 by Cold Spring Harbor Laboratory Press.},
author = {Elyashiv, Eyal and Bullaughey, Kevin and Sattath, Shmuel and Rinott, Yosef and Przeworski, Molly and Sella, Guy},
doi = {10.1101/gr.108993.110},
file = {:home/thibault/.var/app/com.elsevier.MendeleyDesktop/data/data/Mendeley Ltd./Mendeley Desktop/Downloaded/Elyashiv et al. - 2010 - Shifts in the intensity of purifying selection An analysis of genome-wide polymorphism data from two closely re.pdf:pdf},
issn = {10889051},
journal = {Genome Research},
month = {nov},
number = {11},
pages = {1558--1573},
pmid = {20817943},
publisher = {Cold Spring Harbor Laboratory Press},
title = {{Shifts in the intensity of purifying selection: An analysis of genome-wide polymorphism data from two closely related yeast species}},
volume = {20},
year = {2010}
}
@article{Eme2013,
abstract = {The potentially important role of northern microrefugia during postglacial dispersal is challenging the view of southern Europe as a refuge and source area of European biota. In groundwaters, large geographic ranges of presumably good dispersers are increasingly suspected to consist of assemblages of cryptic species with narrow ranges. Moreover, a large species range, even when confirmed by molecular evidence, tells us little about the spatiotemporal dynamics of dispersal. Here, we used phylogenetic inferences, species delineation methods and Bayesian phylogeographic diffusion models to test for the likelihood of postglacial colonization from distant refugia among five morphospecies of Proasellus (Isopoda, Asellidae). All morphospecies except one were monophyletic, but they comprised a total of 15-17 cryptic species. Three cryptic species retained ranges that spanned a distance {\textgreater}650 km, similar to that of the nominal morphospecies. Bayesian diffusion models based on mitochondrial markers revealed considerable spatiotemporal heterogeneity in dispersal rates, suggesting that short-time dispersal windows were instrumental in shaping species ranges. Only one species was found to experience a recent, presumably postglacial, range expansion. The Jura and Alpine foothills probably played a major role in maintaining diversity within Proasellus in northern regions by acting both as diversification hotspots and Pleistocene refugia. Gaining insight into the spatiotemporal heterogeneity of dispersal rates revealed contrasting colonization dynamics among species that were not consistent with a global postglacial colonization of Europe from distant refugia. {\textcopyright} 2013 John Wiley {\&} Sons Ltd.},
author = {Eme, D. and Malard, F. and Konecny-Dupr{\'{e}}, L. and Lef{\'{e}}bure, T. and Douady, C. J.},
doi = {10.1111/mec.12520},
issn = {09621083},
journal = {Molecular Ecology},
keywords = {Europe,Pleistocene refugia,cryptic diversity,dispersal rates,groundwater crustaceans,species range dynamics},
month = {nov},
number = {22},
pages = {5685--5699},
publisher = {John Wiley {\&} Sons, Ltd},
title = {{Bayesian phylogeographic inferences reveal contrasting colonization dynamics among European groundwater isopods}},
url = {http://doi.wiley.com/10.1111/mec.12520},
volume = {22},
year = {2013}
}
@article{Enard2016,
abstract = {Viruses drive adaptation at the scale of the whole proteome and not only in antiviral proteins in mammalian hosts.},
author = {Enard, David and Cai, Le and Gwennap, Carina and Petrov, Dmitri A},
doi = {10.7554/eLife.12469},
file = {:home/thibault/.mozilla/firefox/rh9sos1m.default/zotero/storage/D34RQM8E/Enard et al. - 2016 - Viruses are a dominant driver of protein adaptatio.pdf:pdf},
issn = {2050-084X},
journal = {eLife},
keywords = {Human,adaptive evolution,host/pathogen interactions,human evolution,mammals,viruses},
pages = {e12469},
pmid = {27187613},
title = {{Viruses are a dominant driver of protein adaptation in mammals}},
url = {https://elifesciences.org/content/5/e12469v2},
volume = {5},
year = {2016}
}
@article{Enard2014,
abstract = {The role of positive selection in human evolution remains controversial. On the one hand, scans for positive selection have identified hundreds of candidate loci, and the genome-wide patterns of polymorphism show signatures consistent with frequent positive selection. On the other hand, recent studies have argued that many of the candidate loci are false positives and that most genome-wide signatures of adaptation are in fact due to reduction of neutral diversity by linked deleterious mutations, known as background selection. Here we analyze human polymorphism data from the 1000 Genomes Project and detect signatures of positive selection once we correct for the effects of background selection. We show that levels of neutral polymorphism are lower near amino acid substitutions, with the strongest reduction observed specifically near functionally consequential amino acid substitutions. Furthermore, amino acid substitutions are associated with signatures of recent adaptation that should not be generated by background selection, such as unusually long and frequent haplotypes and specific distortions in the site frequency spectrum. We use forward simulations to argue that the observed signatures require a high rate of strongly adaptive substitutions near amino acid changes. We further demonstrate that the observed signatures of positive selection correlate better with the presence of regulatory sequences, as predicted by the ENCODE Project Consortium, than with the positions of amino acid substitutions. Our results suggest that adaptation was frequent in human evolution and provide support for the hypothesis of King and Wilson that adaptive divergence is primarily driven by regulatory changes. {\textcopyright} 2014 Enard et al.},
author = {Enard, David and Messer, Philipp W. and Petrov, Dmitri A.},
doi = {10.1101/gr.164822.113},
file = {:home/thibault/.var/app/com.elsevier.MendeleyDesktop/data/data/Mendeley Ltd./Mendeley Desktop/Downloaded/Enard, Messer, Petrov - 2014 - Genome-wide signals of positive selection in human evolution.pdf:pdf},
issn = {15495469},
journal = {Genome Research},
month = {jun},
number = {6},
pages = {885--895},
pmid = {24619126},
publisher = {Cold Spring Harbor Laboratory Press},
title = {{Genome-wide signals of positive selection in human evolution}},
url = {http://www.genome.org/cgi/doi/10.1101/gr.164822.113.},
volume = {24},
year = {2014}
}
@article{Ewens2012,
abstract = {Research in population genetics theory has two main strands. The first is deterministic theory, where random changes in allelic frequencies are ignored and attention focuses on the evolutionary effects of selection and mutation. The second strand, stochastic theory, takes account of these random changes and thus is more complete than deterministic theory. This essay is one in the series of Perspectives and Reviews honoring James F. Crow on the occasion of his 95th birthday. It concerns his contributions to, and involvement with, the stochastic theory of evolutionary population genetics.},
author = {Ewens, Warren J},
doi = {10.1534/genetics.111.135194},
journal = {Genetics},
month = {feb},
number = {2},
pages = {287 LP  -- 290},
title = {{James F. Crow and the Stochastic Theory of Population Genetics}},
url = {http://www.genetics.org/content/190/2/287.abstract},
volume = {190},
year = {2012}
}
@article{eyre-walker_changing_2002,
abstract = {Artifactual evidence of adaptive amino acid substitution can be generated within a McDonald-Kreitman test if some amino acid mutations are slightly deleterious and there has been an increase in effective population size. Here I investigate the conditions under which this occurs. I show that fairly small increases in effective population size can generate artifactual evidence of positive selection if there is no selection upon synonymous codon use. This problem is exacerbated by the removal of low-frequency polymorphisms. However, selection on synonymous codon use restricts the conditions under which artifactual evidence of adaptive evolution is produced.},
author = {Eyre-Walker, Adam},
file = {:home/thibault/.mozilla/firefox/rh9sos1m.default/zotero/storage/HJWB3JWE/Eyre-Walker - 2002 - Changing Effective Population Size and the McDonal.pdf:pdf},
issn = {0016-6731, 1943-2631},
journal = {Genetics},
number = {4},
pages = {2017--2024},
pmid = {12524367},
title = {{Changing Effective Population Size and the McDonald-Kreitman Test}},
url = {http://www.genetics.org/content/162/4/2017},
volume = {162},
year = {2002}
}
@article{Eyre-Walker2014,
abstract = {It has been claimed recently that it may be possible to predict the rate of de novo mutation of each site in the human genome with a high degree of accuracy [Michaelson et al. (2012), Cell 151: 143121442]. We show that this claim is unwarranted. By considering the correlation between the rate of de novo mutation and the predictions from the model of Michaelson et al., we show there could be substantial unexplained variance in the mutation rate. We investigate whether the model of Michaelson et al. captures variation at the single nucleotide level that is not due to simple context. We show that the model captures a substantial fraction of this variation at CpG dinucleotides but fails to explain much of the variation at non-CpG sites.},
author = {Eyre-Walker, Adam and Eyre-Walker, Ying Chen},
doi = {10.1534/g3.114.012849},
file = {:home/thibault/.var/app/com.elsevier.MendeleyDesktop/data/data/Mendeley Ltd./Mendeley Desktop/Downloaded/Eyre-Walker, Eyre-Walker - 2014 - How much of the variation in the mutation rate along the human genome can be explained.pdf:pdf},
issn = {21601836},
journal = {G3: Genes, Genomes, Genetics},
keywords = {Cryptic variation,De novo mutation,Human mutation,Mutation rate,Variationm mutation rate},
month = {sep},
number = {9},
pages = {1667--1670},
pmid = {24996580},
publisher = {Genetics Society of America},
title = {{How much of the variation in the mutation rate along the human genome can be explained?}},
url = {www.plosbiology.org/annotation/listThread.action?root=21243},
volume = {4},
year = {2014}
}
@article{eyre-walker_estimating_2009,
author = {Eyre-Walker, Adam and Keightley, Peter D},
doi = {10.1093/molbev/msp119},
file = {:home/thibault/.mozilla/firefox/rh9sos1m.default/zotero/storage/WG8IQS8N/Eyre-Walker and Keightley - 2009 - Estimating the Rate of Adaptive Molecular Evolutio.pdf:pdf},
issn = {0737-4038},
journal = {Molecular Biology and Evolution},
number = {9},
pages = {2097--2108},
title = {{Estimating the Rate of Adaptive Molecular Evolution in the Presence of Slightly Deleterious Mutations and Population Size Change}},
url = {https://academic.oup.com/mbe/article/26/9/2097/1196708/Estimating-the-Rate-of-Adaptive-Molecular},
volume = {26},
year = {2009}
}
@article{Eyre-walker2007,
abstract = {The distribution of fitness effects (DFE) is a fundamental entity in genetics that describes what proportion of new mutations are advantageous, neutral or deleterious.The shape of the DFE varies between species and depends on factors such as population size and genome size.The DFE differs between coding and non-coding DNA.Advantageous mutations are rare.The DFE of strongly advantageous mutations has an exponential distribution.The DFE of deleterious mutations is a complex, multi-modal distribution.},
author = {Eyre-walker, Adam and Keightley, Peter D},
doi = {10.1038/nrg2146},
journal = {Nature},
number = {8},
pages = {610--618},
title = {{The distribution of fitness effects of new mutations}},
url = {https://doi.org/10.1038/nrg2146},
volume = {8},
year = {2007}
}
@article{eyre-walker_quantifying_2002,
author = {Eyre-Walker, Adam and Keightley, Peter D and Smith, Nick G C and Gaffney, Daniel},
journal = {Molecular Biology and Evolution},
number = {12},
pages = {2142--2149},
title = {{Quantifying the slightly deleterious mutation model of molecular evolution}},
url = {http://mbe.oxfordjournals.org/content/19/12/2142.short},
volume = {19},
year = {2002}
}
@article{eyre-walker_distribution_2006,
abstract = {The distribution of fitness effects of new mutations is a fundamental parameter in genetics. Here we present a new method by which the distribution can be estimated. The method is fairly robust to changes in population size and admixture, and it can be corrected for any residual effects if a model of the demography is available. We apply the method to extensively sampled single-nucleotide polymorphism data from humans and estimate the distribution of fitness effects for amino acid changing mutations. We show that a gamma distribution with a shape parameter of 0.23 provides a good fit to the data and we estimate that {\textgreater}50{\%} of mutations are likely to have mild effects, such that they reduce fitness by between one one-thousandth and one-tenth. We also infer that {\textless}15{\%} of new mutations are likely to have strongly deleterious effects. We estimate that on average a nonsynonymous mutation reduces fitness by a few percent and that the average strength of selection acting against a nonsynonymous polymorphism is approximately 9 x 10(-5). We argue that the relaxation of natural selection due to modern medicine and reduced variance in family size is not likely to lead to a rapid decline in genetic quality, but that it will be very difficult to locate most of the genes involved in complex genetic diseases.},
author = {Eyre-Walker, Adam and Woolfit, Megan and Phelps, Ted},
doi = {10.1534/genetics.106.057570},
issn = {0016-6731},
journal = {Genetics},
keywords = {Alleles,Amino Acid Substitution,Amino Acids,Biometry,Gene Frequency,Genetic,Genetics,Heritable,Humans,Models,Mutation,Polymorphism,Population,Quantitative Trait,Selection,Single Nucleotide,Time Factors},
number = {2},
pages = {891--900},
pmid = {16547091},
title = {{The distribution of fitness effects of new deleterious amino acid mutations in humans}},
volume = {173},
year = {2006}
}
@article{Falush2003,
abstract = {We describe extensions to the method of Pritchard et al. for inferring population structure from multilocus genotype data. Most importantly, we develop methods that allow for linkage between loci. The new model accounts for the correlations between linked loci that arise in admixed populations (“admixture linkage disequilibium”). This modification has several advantages, allowing (1) detection of admixture events farther back into the past, (2) inference of the population of origin of chromosomal regions, and (3) more accurate estimates of statistical uncertainty when linked loci are used. It is also of potential use for admixture mapping. In addition, we describe a new prior model for the allele frequencies within each population, which allows identification of subtle population subdivisions that were not detectable using the existing method. We present results applying the new methods to study admixture in African-Americans, recombination in Helicobacter pylori, and drift in populations of Drosophila melanogaster. The methods are implemented in a program, structure, version 2.0, which is available at http://pritch.bsd.uchicago.edu.},
author = {Falush, Daniel and Stephens, Matthew and Pritchard, Jonathan K},
journal = {Genetics},
month = {aug},
number = {4},
pages = {1567 LP  -- 1587},
title = {{Inference of Population Structure Using Multilocus Genotype Data: Linked Loci and Correlated Allele Frequencies}},
url = {http://www.genetics.org/content/164/4/1567.abstract},
volume = {164},
year = {2003}
}
@article{fay_testing_2002,
abstract = {Although positive selection has been detected in many genes, its overall contribution to protein evolution is debatable. If the bulk of molecular evolution is neutral, then the ratio of amino-acid (A) to synonymous (S) polymorphism should, on average, equal that of divergence. A comparison of the A/S ratio of polymorphism in Drosophila melanogaster with that of divergence from Drosophila simulans shows that the A/S ratio of divergence is twice as high—a difference that is often attributed to positive selection. But an increase in selective constraint owing to an increase in effective population size could also explain this observation, and, if so, all genes should be affected similarly. Here we show that the difference between polymorphism and divergence is limited to only a fraction of the genes, which are also evolving more rapidly, and this implies that positive selection is responsible. A higher A/S ratio of divergence than of polymorphism is also observed in other species, which suggests a rate of adaptive evolution that is far higher than permitted by the neutral theory of molecular evolution.},
author = {Fay, Justin C and Wyckoff, Gerald J and Wu, Chung-I.},
doi = {10.1038/4151024a},
issn = {0028-0836},
journal = {Nature},
number = {6875},
pages = {1024--1026},
title = {{Testing the neutral theory of molecular evolution with genomic data from Drosophila}},
url = {http://www.nature.com/nature/journal/v415/n6875/abs/4151024a.html},
volume = {415},
year = {2002}
}
@article{Felsenstein1996,
abstract = {The method of Hidden Markov Models is used to allow for unequal and unknown evolutionary rates at different sites in molecular sequences. Rates of evolution at different sites are assumed to be drawn from a set of possible rates, with a finite number of possibilities. The overall likelihood of phylogeny is calculated as a sum of terms, each term being the probability of the data given a particular assignment of rates to sites, times the prior probability of that particular combination of rates. The probabilities of different rate combinations are specified by a stationary Markov chain that assigns rate categories to sites. While there will be a very large number of possible ways of assigning rates to sites, a simple recursive algorithm allows the contributions to the likelihood from all possible combinations of rates to be summed, in a time proportional to the number of different rates at a single site. Thus with three rates, the effort involved is no greater than three times that for a single rate. This 'Hidden Markov Model' method allows for rates to differ between sites and for correlations between the rates of neighboring sites. By summing over all possibilities it does not require us to know the rates at individual sites. However, it does not allow for correlation of rates at nonadjacent sites, nor does it allow for a continuous distribution of rates over sites. It is shown how to use the Newton-Raphson method to estimate branch lengths of a phylogeny and to infer from a phylogeny what assignment of rates to sites has the largest posterior probability. An example is given using $\beta$-hemoglobin DNA sequences in eight mammal species; the regions of high and low evolutionary rates are inferred and also the average length of patches of similar rates.},
author = {Felsenstein, J. and Churchill, G. A.},
doi = {10.1093/oxfordjournals.molbev.a025575},
file = {:home/thibault/.var/app/com.elsevier.MendeleyDesktop/data/data/Mendeley Ltd./Mendeley Desktop/Downloaded/Felsenstein, Churchill - 1996 - A Hidden Markov Model approach to variation among sites in rate of evolution.pdf:pdf},
issn = {0737-4038},
journal = {Molecular Biology and Evolution},
keywords = {Hidden Markov Model,likelihood,molecular sequences,phylogeny,rate of evolution,statistical inference},
month = {jan},
number = {1},
pages = {93--104},
publisher = {Oxford University Press},
title = {{A Hidden Markov Model approach to variation among sites in rate of evolution}},
url = {https://academic.oup.com/mbe/article-lookup/doi/10.1093/oxfordjournals.molbev.a025575},
volume = {13},
year = {1996}
}
@article{Felsenstein1981,
abstract = {The application of maximum likelihood techniques to the estimation of evolutionary trees from nucleic acid sequence data is discussed. A computationally feasible method for finding such maximum likelihood estimates is developed, and a computer program is available. This method has advantages over the traditional parsimony algorithms, which can give misleading results if rates of evolution differ in different lineages. It also allows the testing of hypotheses about the constancy of evolutionary rates by likelihood ratio tests, and gives rough indication of the error of the estimate of the tree. {\textcopyright} 1981 Springer-Verlag.},
author = {Felsenstein, Joseph},
doi = {10.1007/BF01734359},
issn = {00222844},
journal = {Journal of Molecular Evolution},
keywords = {DNA sequences,Estimation,Evolution,Maximum likelihood,Parsimony,Phylogeny},
month = {nov},
number = {6},
pages = {368--376},
pmid = {7288891},
publisher = {Springer-Verlag},
title = {{Evolutionary trees from DNA sequences: A maximum likelihood approach}},
url = {https://link.springer.com/article/10.1007/BF01734359},
volume = {17},
year = {1981}
}
@article{Felsenstein1985,
abstract = {Comparative studies of the relationship between two phenotypes, or between a phenotype and an environment, are frequently carried out by invalid statistical methods. Most regression, correlation, and contingency table methods, including nonparametric methods, assume that the points are drawn independently from a common distribution. When species are taken from a branching phylogeny, they are manifestly nonindependent. Use of a statistical method that assumes independence will cause overstatement of the significance in hypothesis tests. Some illustrative examples of these phenomena have been given, and limitations of previous proposals of ways to correct for the nonindependence have been discussed. A method of correcting for the phylogeny has been proposed. It requires that we know both the tree topology and the branch lengths, and that we be willing to allow the characters to be modeled by Brownian motion on a linear scale. Given these conditions, the phylogeny specifies a set of contrasts among species, ...},
author = {Felsenstein, Joseph},
doi = {10.1086/284325},
issn = {0003-0147},
journal = {The American Naturalist},
month = {jan},
number = {1},
pages = {1--15},
publisher = { University of Chicago Press },
title = {{Phylogenies and the Comparative Method}},
url = {https://www.journals.uchicago.edu/doi/10.1086/284325},
volume = {125},
year = {1985}
}
@article{Fernndez2011,
abstract = {The boundaries between prokaryotes, unicellular eukaryotes and multicellular eukaryotes are accompanied by orders-of-magnitude reductions in effective population size, with concurrent amplifications of the effects of random genetic drift and mutation. The resultant decline in the efficiency of selection seems to be sufficient to influence a wide range of attributes at the genomic level in a non-adaptive manner. A key remaining question concerns the extent to which variation in the power of random genetic drift is capable of influencing phylogenetic diversity at the subcellular and cellular levels. Should this be the case, population size would have to be considered as a potential determinant of the mechanistic pathways underlying long-term phenotypic evolution. Here we demonstrate a phylogenetically broad inverse relation between the power of drift and the structural integrity of protein subunits. This leads to the hypothesis that the accumulation of mildly deleterious mutations in populations of small size induces secondary selection for proteing-protein interactions that stabilize key gene functions. By this means, the complex protein architectures and interactions essential to the genesis of phenotypic diversity may initially emerge by non-adaptive mechanisms. {\textcopyright} 2011 Macmillan Publishers Limited. All rights reserved.},
author = {Fer{\'{n}}ndez, Ariel and Lynch, Michael},
doi = {10.1038/nature09992},
issn = {14764687},
journal = {Nature},
keywords = {Molecular evolution,Phylogenetics,Protein,protein interaction networks},
month = {jun},
number = {7352},
pages = {502--506},
publisher = {Nature Publishing Group},
title = {{Non-adaptive origins of interactome complexity}},
url = {https://www.nature.com/articles/nature09992},
volume = {474},
year = {2011}
}
@article{Figuet2017,
abstract = {This preprint has been reviewed and recommended by Peer Community In Evolutionary Biology (http://dx.doi.org/10.24072/pci.evolbiol.100042). Reconstructing ancestral characters on a phylogeny is an arduous task because the observed states at the tips of the tree correspond to a single realization of the underlying evolutionary process. Recently, it was proposed that ancestral traits can be indirectly estimated with the help of molecular data, based on the fact that life history traits influence substitution rates. Here we challenge these new approaches in the Cetartiodactyla, a clade of large mammals which, according to paleontology, derive from small ancestors. Analysing transcriptome data in 41 species, of which 22 were newly sequenced, we provide a dated phylogeny of the Cetartiodactyla and report a significant effect of body mass on the overall substitution rate, the synonymous vs. non-synonymous substitution rate and the dynamics of GC-content. Our molecular comparative analysis points toward relatively small Cetartiodactyla ancestors, in agreement with the fossil record, even though our data set almost exclusively consists of large species. This analysis demonstrates the potential of phylogenomic methods for ancestral trait reconstruction and gives credit to recent suggestions that the ancestor to placental mammals was a relatively large and long-lived animal.; DA},
author = {Figuet, E and Ballenghien, M and Lartillot, N and Galtier, N},
doi = {10.1101/139147},
journal = {bioRxiv},
month = {dec},
pages = {139147, ver. 3 peer--reviewed and recommended by PC},
publisher = {Cold Spring Harbor Laboratory},
title = {{Reconstruction of body mass evolution in the Cetartiodactyla and mammals using phylogenomic data}},
url = {https://www.biorxiv.org/content/10.1101/139147v3 https://www.biorxiv.org/content/biorxiv/early/2017/12/04/139147.full.pdf},
year = {2017}
}
@article{Figuet2014,
abstract = {Mammalian and avian genomes are characterized by a substantial spatial heterogeneity of GC-content, which is often interpreted as reflecting the effect of local GC-biased gene conversion (gBGC), a meiotic repair bias that favors G and C over A and T alleles in high-recombining genomic regions. Surprisingly, the first fully sequenced nonavian sauropsid (i.e., reptile), the green anole Anolis carolinensis, revealed a highly homogeneous genomic GC-content landscape, suggesting the possibility that gBGC might not be at work in this lineage. Here, we analyze GC-content evolution at third-codon positions (GC3) in 44 vertebrates species, including eight newly sequenced transcriptomes, with a specific focus on nonavian sauropsids. We report that reptiles, including the green anole, have a genome-wide distribution of GC3 similar to that of mammals and birds, and we infer a strong GC3-heterogeneity to be already present in the tetrapod ancestor. We further show that the dynamic of coding sequence GC-content is largely governed by karyotypic features in vertebrates, notably in the green anole, in agreement with the gBGC hypothesis. The discrepancy between third-codon positions and noncoding DNA regarding GC-content dynamics in the green anole could not be explained by the activity of transposable elements or selection on codon usage. This analysis highlights the unique value of third-codon positions as an insertion/deletion-free marker of nucleotide substitution biases that ultimately affect the evolution of proteins.},
author = {Figuet, Emeric and Ballenghien, Marion and Romiguier, Jonathan and Galtier, Nicolas},
doi = {10.1093/gbe/evu277},
file = {:home/thibault/.var/app/com.elsevier.MendeleyDesktop/data/data/Mendeley Ltd./Mendeley Desktop/Downloaded/Figuet et al. - 2014 - Biased gene conversion and GC-content evolution in the coding sequences of reptiles and vertebrates.pdf:pdf},
isbn = {1759-6653},
issn = {17596653},
journal = {Genome Biology and Evolution},
keywords = {Third-codon positions,karyotype,phylogeny},
number = {1},
pages = {240--250},
pmid = {25527834},
title = {{Biased gene conversion and GC-content evolution in the coding sequences of reptiles and vertebrates}},
volume = {7},
year = {2014}
}
@article{Figuet2016,
abstract = {The nearly neutral theory of molecular evolution predicts that small populations should accumulate deleterious mutations at a faster rate than large populations. The analysis of nonsynonymous (dN) versus synonymous (dS) substitution rates in birds versus mammals, however, has provided contradictory results, questioning the generality of the nearly neutral theory. Here we analyzed the impact of life history traits, taken as proxies of the effective population size, on molecular evolutionary and population genetic processes in amniotes, including the so far neglected reptiles. We report a strong effect of species body mass, longevity, and age of sexual maturity on genome-wide patterns of polymorphism and divergence across the major groups of amniotes, in agreement with the nearly neutral theory. Our results indicate that the rate of protein evolution in amniotes is determined in the first place by the efficiency of purifying selection against deleterious mutations-and this is true of both radical and conservative amino acid changes. Interestingly, the among-species distribution of dN/dS in birds did not follow this general trend: dN/dS was not higher in large, long-lived than in small, short-lived species of birds. We show that this unexpected pattern is not due to a more narrow range of life history traits, a lack of correlation between traits and Ne, or a peculiar distribution of fitness effects of mutations in birds. Our analysis therefore highlights the bird dN/dS ratio as a molecular evolutionary paradox and a challenge for future research.},
author = {Figuet, Emeric and Nabholz, Beno{\^{i}}t and Bonneau, Manon and {Mas Carrio}, Eduard and Nadachowska-Brzyska, Krystyna and Ellegren, Hans and Galtier, Nicolas},
doi = {10.1093/molbev/msw033},
file = {:home/thibault/.var/app/com.elsevier.MendeleyDesktop/data/data/Mendeley Ltd./Mendeley Desktop/Downloaded/Figuet et al. - 2016 - Life History Traits, Protein Evolution, and the Nearly Neutral Theory in Amniotes.pdf:pdf},
issn = {15371719},
journal = {Molecular Biology and Evolution},
keywords = {Birds,Body mass,Effective population size,Longevity,Mammals,Reptiles,Substitution rate,Synonymous},
number = {6},
pages = {1517--1527},
pmid = {26944704},
title = {{Life history traits, protein evolution, and the nearly neutral theory in amniotes}},
volume = {33},
year = {2016}
}
@article{Fildes1966,
author = {Fildes, R A and Harris, Harry},
issn = {0028-0836},
journal = {Nature},
number = {5020},
pages = {261--263},
publisher = {Springer},
title = {{Genetically determined variation of adenylate kinase in man}},
volume = {209},
year = {1966}
}
@book{fisher_genetical_1930,
author = {Fisher, Ronald Aylmer},
publisher = {Oxford University Press},
shorttitle = {The genetical theory of natural selection},
title = {{The genetical theory of natural selection: a complete variorum edition}},
year = {1930}
}
@article{Fragata2019,
abstract = {By formalizing the relationship between genotype or phenotype and fitness, fitness landscapes harbor information on molecular and evolutionary constraints. The shape of the fitness landscape determines the potential for adaptation and speciation, as well as our ability to predict evolution. Consequently, fitness landscape theory has been invoked across the natural sciences and across multiple levels of biological organization. We review here the existing literature on fitness landscape theory by describing the main types of fitness landscape models, and highlight how these are increasingly integrated into an applicable statistical framework for the study of evolution. Specifically, we demonstrate how the interpretation of experimental studies with respect to fitness landscape models enables a direct link between evolution, molecular biology, and systems biology.},
author = {Fragata, In{\^{e}}s and Blanckaert, Alexandre and {Dias Louro}, Marco Ant{\'{o}}nio and Liberles, David A. and Bank, Claudia},
doi = {10.1016/j.tree.2018.10.009},
file = {:home/thibault/.var/app/com.elsevier.MendeleyDesktop/data/data/Mendeley Ltd./Mendeley Desktop/Downloaded/Fragata et al. - 2019 - Evolution in the light of fitness landscape theory.pdf:pdf},
issn = {01695347},
journal = {Trends in Ecology {\&} Evolution},
keywords = {Epistasis,Fitness landscapes,Genotype–phenotype map,Neutral evolution},
month = {jan},
number = {1},
pages = {69--82},
pmid = {30583805},
publisher = {Elsevier Ltd},
title = {{Evolution in the light of fitness landscape theory}},
url = {https://linkinghub.elsevier.com/retrieve/pii/S0169534718302660},
volume = {34},
year = {2019}
}
@article{Fragata2018,
abstract = {Fitness landscapes map the relationship between genotypes and fitness. However, most fitness landscape studies ignore the genetic architecture imposed by the codon table and thereby neglect the potential role of synonymous mutations. To quantify the fitness effects of synonymous mutations and their potential impact on adaptation on a fitness landscape, we use a new software based on Bayesian Monte Carlo Markov Chain methods and re-estimate selection coefficients of all possible codon mutations across 9 amino acid positions in Saccharomyces cerevisiae Hsp90 across 6 environments. We quantify the distribution of fitness effects of synonymous mutations and show that it is dominated by many mutations of small or no effect and few mutations of larger effect. We then compare the shape of the codon fitness landscape across amino acid positions and environments, and quantify how the consideration of synonymous fitness effects changes the evolutionary dynamics on these fitness landscapes. Together these results highlight a possible role of synonymous mutations in adaptation and indicate the potential mis-inference when they are neglected in fitness landscape studies.},
author = {Fragata, In{\^{e}}s and Matuszewski, Sebastian and Schmitz, Mark A. and Bataillon, Thomas and Jensen, Jeffrey D. and Bank, Claudia},
doi = {10.1038/s41437-018-0125-7},
file = {:home/thibault/.var/app/com.elsevier.MendeleyDesktop/data/data/Mendeley Ltd./Mendeley Desktop/Downloaded/Fragata et al. - 2018 - The fitness landscape of the codon space across environments.pdf:pdf},
issn = {13652540},
journal = {Heredity},
keywords = {Evolutionary genetics,Genetic variation,Molecular evolution},
month = {nov},
number = {5},
pages = {422--437},
publisher = {Nature Publishing Group},
title = {{The fitness landscape of the codon space across environments}},
volume = {121},
year = {2018}
}
@article{Franzosa2009,
abstract = {Structural properties of a protein residue's microenvironment have long been implicated as agents of selective constraint. Although these properties are inherently quantitative, structure-based studies of protein evolution tend to rely upon coarse distinctions between “surface” and “buried” residues and between “interfacial” and “noninterfacial” residues. Using homology-mapped yeast protein structures, we explore the relationships between residue evolution and continuous structural properties of the residue microenvironment, including solvent accessibility, density and distribution of residue–residue contacts, and burial depth. We confirm the role of solvent exposure as a major structural determinant of residue evolution and also identify a weak secondary effect arising from packing density. The relationship between solvent exposure and evolutionary rate (dN/dS) is found to be strong, positive, and linear. This reinforces the notion that residue burial is a continuous property with quantitative fitness implications. Next, we demonstrate systematic variation in residue-level structure–evolution relationships resulting from changes in global physical and biological contexts. We find that increasing protein-core size yields a more rapid relaxation of selective constraint as solvent exposure increases, although solvent-excluded residues remain similarly constrained. Finally, we analyze the selective constraint in protein–protein interfaces, revealing two fundamentally different yet separable components: continuous structural constraint that scales with total residue burial and a more surprising fixed functional constraint that accompanies any degree of interface involvement. These discoveries serve to elucidate and unite structure–evolution relationships at the residue and whole-protein levels.},
author = {Franzosa, Eric A and Xia, Yu},
doi = {10.1093/molbev/msp146},
issn = {0737-4038},
journal = {Molecular Biology and Evolution},
month = {jul},
number = {10},
pages = {2387--2395},
title = {{Structural Determinants of Protein Evolution Are Context-Sensitive at the Residue Level}},
url = {https://doi.org/10.1093/molbev/msp146},
volume = {26},
year = {2009}
}
@article{Furnkranz2006,
abstract = {For large state-space Markovian Decision Problems Monte-Carlo planning is one of the few viable approaches to find near-optimal solutions. In this paper we introduce a new algorithm, UCT, that applies bandit ideas to guide Monte-Carlo planning. In finite-horizon or discounted MDPs the algorithm is shown to be consistent and finite sample bounds are derived on the estimation error due to sampling. Experimental results show that in several domains, UCT is significantly more efficient than its alternatives.},
archivePrefix = {arXiv},
arxivId = {1302.4971},
author = {F{\"{u}}rnkranz, Johannes and Scheffer, Tobias and Spiliopoulou, Myra and Kocsis, Levente and Szepesv{\'{a}}ri, Csaba},
doi = {10.1007/11871842},
eprint = {1302.4971},
file = {:home/thibault/.var/app/com.elsevier.MendeleyDesktop/data/data/Mendeley Ltd./Mendeley Desktop/Downloaded/F{\"{u}}rnkranz et al. - 2006 - Monte-carlo UCT Search.pdf:pdf},
isbn = {978-3-540-45375-8},
issn = {1558603859},
journal = {Proceedings of the Eleventh conference on Uncertainty in artificial intelligence},
number = {June},
pages = {282--293--293},
title = {{Monte-carlo UCT Search}},
url = {http://www.springerlink.com/content/d232253353517276/{\%}5Cnhttp://senseis.xmp.net/?UCT},
volume = {4212},
year = {2006}
}
@article{Galtier2016,
author = {Galtier, Nicolas},
doi = {10.1371/journal.pgen.1005774},
file = {:home/thibault/.mozilla/firefox/rh9sos1m.default/zotero/storage/M5NM7WBG/Galtier - 2016 - Adaptive Protein Evolution in Animals and the Effe.pdf:pdf;:home/thibault/.mozilla/firefox/rh9sos1m.default/zotero/storage/EZ27QU7H/article.html:html},
journal = {PLoS Genetics},
number = {1},
pages = {e1005774},
title = {{Adaptive protein evolution in animals and the effective population size hypothesis}},
volume = {12},
year = {2016}
}
@article{Galtier2007,
abstract = {The analysis of evolutionary rates is a popular approach to characterizing the effect of natural selection at the molecular level. Sequences contributing to species adaptation are expected to evolve faster than nonfunctional sequences because favourable mutations have a higher fixation probability than neutral ones. Such an accelerated rate of evolution might be due to factors other than natural selection, in particular GC-biased gene conversion. This is true of neutral sequences, but also of constrained sequences, which can be illustrated using the mouse Fxy gene. Several criteria can discriminate between the natural selection and biased gene conversion models. These criteria suggest that the recently reported human accelerated regions are most likely the result of biased gene conversion. We argue that these regions, far from contributing to human adaptation, might represent the Achilles' heel of our genome. {\textcopyright} 2007 Elsevier Ltd. All rights reserved.},
author = {Galtier, Nicolas and Duret, Laurent},
doi = {10.1016/j.tig.2007.03.011},
issn = {01689525},
journal = {Trends in Genetics},
month = {jun},
number = {6},
pages = {273--277},
pmid = {17418442},
publisher = {Elsevier Current Trends},
title = {{Adaptation or biased gene conversion? Extending the null hypothesis of molecular evolution}},
volume = {23},
year = {2007}
}
@article{Galtier2009,
abstract = {GC-biased gene conversion (gBGC) is a recently discov-ered, recombination-associated segregation distortion, which influences GC-content dynamics in the mamma-lian genome. We scanned the primate proteome for examples of exon-specific, lineage-specific accelerated amino acid evolution. Here, we show that such episodes are frequently accompanied by an increase in GC-con-tent, which extends to synonymous and intronic pos-itions. This demonstrates that gBGC has substantially (negatively) impacted the evolutionary trajectory of human proteins by promoting the fixation of deleterious AT!GC mutations. Biased gene conversion and mammalian genome evolution The analysis of genome variation patterns in mammals has demonstrated the evolutionary importance of GC-biased gene conversion (gBGC), a recombination-associated seg-regation distortion favoring G and C over A and T bases [1]. A large body of evidence indicates that gBGC largely determines the dynamics of GC-content at neutral sites in mammals [2–7]. However, it is not clear whether, and how, gBGC affects selected genomic components. Theor-etically, strong gBGC could overcome natural selection, promote the segregation of deleterious AT!GC mutations or impede the fixation of advantageous GC!AT mutations. Empirically, very little is known about the impact of gBGC on selected sequences, although we pre-viously suggested [8] that gBGC could explain the sudden accelerated evolution in human of otherwise conserved noncoding elements [9]. To investigate the functional con-sequences of gBGC, we searched the primate proteome for events of lineage-specific accelerated amino acid evolution and asked whether such episodes are caused by variations in mutation rate, selective regime or gBGC.},
author = {Galtier, Nicolas and Duret, Laurent and Gl{\'{e}}min, Sylvain and Ranwez, Vincent},
doi = {10.1016/j.tig.2008.10.011},
file = {:home/thibault/.var/app/com.elsevier.MendeleyDesktop/data/data/Mendeley Ltd./Mendeley Desktop/Downloaded/Galtier et al. - 2009 - GC-biased gene conversion promotes the fixation of deleterious amino acid changes in primates.pdf:pdf},
journal = {Trends in Genetics},
title = {{GC-biased gene conversion promotes the fixation of deleterious amino acid changes in primates}},
url = {http://pbil.univ-lyon1.fr/members/duret/publications/PDF/2009-Galtier-TIG.pdf},
year = {2009}
}
@article{Galtier2019,
abstract = {Genetic drift is an important evolutionary force of strength inversely proportional to Ne, the effective population size. The impact of drift on genome diversity and evolution is known to vary among species, but quantifying this effect is a difficult task. Here we assess the magnitude of variation in drift power among species of animals via its effect on the mutation load - which implies to jointly infer the distribution of fitness effects of deleterious mutations (DFE). To this aim, we analyze the non-synonymous (amino-acid changing) and synonymous (amino-acid conservative) allele frequency distributions in a large sample of metazoan species, with a focus on the primates vs. fruit flies contrast. We show that a Gamma model of the DFE is not suitable due to strong differences in estimated shape parameters among taxa, while adding a class of lethal mutations essentially solves the problem. Using the Gamma + lethal model and assuming that the mean deleterious effects of non-synonymous mutations is shared among species, we estimate that the power of drift varies by a factor of at least 500 between large-Ne and small-Ne species of animals, i.e., an order of magnitude more than the among-species variation in genetic diversity. Our results therefore contribute to addressing Lewontin{\&}{\#}039;s paradox, while further questioning the meaning of the Ne parameter in population genomics.},
author = {Galtier, Nicolas and Rousselle, Marjolaine},
doi = {10.1101/861849},
file = {:home/thibault/.var/app/com.elsevier.MendeleyDesktop/data/data/Mendeley Ltd./Mendeley Desktop/Downloaded/Galtier, Rousselle - 2019 - How much does Ne vary among species.pdf:pdf},
journal = {bioRxiv},
month = {may},
pages = {861849, ver. 3 peer--reviewed and recommended by PC},
publisher = {Cold Spring Harbor Laboratory},
title = {{How much does Ne vary among species?}},
url = {http://biorxiv.org/content/early/2019/12/06/861849.abstract{\%}0Ahttp://biorxiv.org/content/early/2020/03/13/861849.abstract},
year = {2020}
}
@article{Gao2016,
abstract = {Mutations can originate from the chance misincorporation of nucleotides during DNA replication or from DNA lesions that arise between replication cycles and are not repaired correctly. We introduce a model that relates the source of mutations to their accumulation with cell divisions, providing a framework for understanding how mutation rates depend on sex, age, and cell division rate. We show that the accrual of mutations should track cell divisions not only when mutations are replicative in origin but also when they are non-replicative and repaired efficiently. One implication is that observations from diverse fields that to date have been interpreted as pointing to a replicative origin of most mutations could instead reflect the accumulation of mutations arising from endogenous reactions or exogenous mutagens. We further find that only mutations that arise from inefficiently repaired lesions will accrue according to absolute time; thus, unless life history traits co-vary, the phylogenetic “molecular clock” should not be expected to run steadily across species.},
author = {Gao, Ziyue and Wyman, Minyoung J. and Sella, Guy and Przeworski, Molly},
doi = {10.1371/journal.pbio.1002355},
editor = {Barton, Nick H.},
file = {:home/thibault/.var/app/com.elsevier.MendeleyDesktop/data/data/Mendeley Ltd./Mendeley Desktop/Downloaded/Gao et al. - 2016 - Interpreting the Dependence of Mutation Rates on Age and Time.pdf:pdf},
issn = {1545-7885},
journal = {PLOS Biology},
keywords = {Cell cycle and cell division,DNA methylation,DNA repair,DNA replication,Germ cells,Mutation,Puberty,Somatic mutation},
month = {jan},
number = {1},
pages = {e1002355},
publisher = {Public Library of Science},
title = {{Interpreting the dependence of mutation rates on age and time}},
url = {https://dx.plos.org/10.1371/journal.pbio.1002355},
volume = {14},
year = {2016}
}
@article{Gaut1992,
abstract = {We subjected 35 rbcL nucleotide sequences from monocotyledonous taxa to maximum likelihood relative rate tests and estimated relative differences in rates of nucleotide substitution between groups of sequences without relying on knowledge of divergence times between taxa. Rate tests revealed that there is a hierarchy of substitution rate at the rbcL locus within the monocots. Among the taxa analyzed the grasses have the most rapid substitution rate; they are followed in rate by the Orchidales, the Liliales, the Bromeliales, and the Arecales. The overall substitution rate for the rbcL locus of grasses is over 5 times the substitution rate in the rbcL of the palms. The substitution rate at the third codon positions in the rbcL of the grasses is over 8 times the third position rate in the palms. The pattern of rate variation is consistent with the generation-time-effect hypothesis. Heterogenous rates of substitution have important implications for phylogenetic reconstruction. {\textcopyright} 1992, Springer-Verlag New York Inc. All rights reserved.},
author = {Gaut, Brandon S. and Muse, Spencer V. and Clark, W. Dennis and Clegg, Michael T.},
doi = {10.1007/BF00161167},
issn = {14321432},
journal = {Journal of Molecular Evolution},
keywords = {Generation time,Phylogeny construction,Relative rates of nucleotide substitution,rbcL},
number = {4},
pages = {292--303},
publisher = {J Mol Evol},
title = {{Relative rates of nucleotide substitution at the rbcl locus of monocotyledonous plants}},
url = {https://pubmed.ncbi.nlm.nih.gov/1404415/},
volume = {35},
year = {1992}
}
@article{Gauthier2018,
abstract = {It is easy for today's students and researchers to believe that modern bioinformatics emerged recently to assist next-generation sequencing data analysis. However, the very beginnings of bioinformatics occurred more than 50 years ago, when desktop computers were still a hypothesis and DNA could not yet be sequenced. The foundations of bioinformatics were laid in the early 1960s with the application of computational methods to protein sequence analysis (notably, de novo sequence assembly, biological sequence databases and substitution models). Later on, DNA analysis also emerged due to parallel advances in (i) molecular biology methods, which allowed easier manipulation of DNA, as well as its sequencing, and (ii) computer science, which saw the rise of increasingly miniaturized and more powerful computers, as well as novel software better suited to handle bioinformatics tasks. In the 1990s through the 2000s, major improvements in sequencing technology, along with reduced costs, gave rise to an exponential increase of data. The arrival of ‘Big Data' has laid out new challenges in terms of data mining and management, calling for more expertise from computer science into the field. Coupled with an ever-increasing amount of bioinformatics tools, biological Big Data had (and continues to have) profound implications on the predictive power and reproducibility of bioinformatics results. To overcome this issue, universities are now fully integrating this discipline into the curriculum of biology students. Recent subdisciplines such as synthetic biology, systems biology and whole-cell modeling have emerged from the ever-increasing complementarity between computer science and biology.},
author = {Gauthier, Jeff and Vincent, Antony T and Charette, Steve J and Derome, Nicolas},
doi = {10.1093/bib/bby063},
file = {:home/thibault/.var/app/com.elsevier.MendeleyDesktop/data/data/Mendeley Ltd./Mendeley Desktop/Downloaded/Gauthier et al. - 2018 - A brief history of bioinformatics.pdf:pdf},
issn = {1477-4054},
journal = {Briefings in Bioinformatics},
month = {aug},
number = {6},
pages = {1981--1996},
title = {{A brief history of bioinformatics}},
url = {https://doi.org/10.1093/bib/bby063},
volume = {20},
year = {2018}
}
@article{Gauthier2017,
author = {Gauthier, Louis and Franco, R{\'{e}}micia Di and Serohijos, Adrian W.R.},
doi = {10.1101/189142},
journal = {bioRxiv (preprint)},
title = {{SodaPop: A Computational Suite for Simulating the Dynamics of Asexual Populations}},
year = {2017}
}
@article{Gayon2018,
author = {Gayon, J and Petit, V},
title = {{La connaissance de la vie aujourd'hui}},
url = {https://books.google.fr/books?hl=fr{\&}lr={\&}id=8axqDwAAQBAJ{\&}oi=fnd{\&}pg=PP1{\&}dq=gayon+{\%}26+Petit+2018{\&}ots=YtiBT4fK-M{\&}sig=DLfyW-6bouy0CzFhnoZjykQ-TC0},
year = {2018}
}
@article{Geman1984,
abstract = {We make an analogy between images and statistical mechanics systems. Pixel gray levels and the presence and orientation of edges are viewed as states of atoms or molecules in a lattice-like physical system. The assignment of an energy function in the physical system determines its Gibbs distribution. Because of the Gibbs distribution Markov random field (MRF) equivalence, this assignment also determines an MRF image model. The energy function is a more convenient and natural mechanism for embodying picture attributes than are the local characteristics of the MRF. For a range of degradation mechanisms including blurring, nonlinear deformations, and multiplicative or additive noise, the posterior distribution is an MRF with a structure akin to the image model. By the analogy, the posterior distribution defines another (imaginary) physical system. Gradual temperature reduction in the physical system isolates low energy states (“annealing”) or what is the same thing, the most probable states under the Gibbs distribution. The analogous operation under the posterior distribution yields the maximum a posteriori (MAP) estimate of the image given the degraded observations. The result is a highly parallel “relaxation” algorithm for MAP estimation. We establish convergence properties of the algorithm and we experiment with some simple pictures, for which good restorations are obtained at low signal-to-noise ratios. {\textcopyright} 1984, IEEE.},
author = {Geman, Stuart and Geman, Donald},
doi = {10.1109/TPAMI.1984.4767596},
issn = {01628828},
journal = {IEEE Transactions on Pattern Analysis and Machine Intelligence},
keywords = {Annealing,Gibbs distribution,MAP estimate,Markov random field,image restoration,line process,relaxation scene modeling,spatial degradation},
number = {6},
pages = {721--741},
title = {{Stochastic Relaxation, Gibbs Distributions, and the Bayesian Restoration of Images}},
volume = {PAMI-6},
year = {1984}
}
@article{Geraldes2008,
abstract = {Patterns of genetic differentiation among taxa at early stages of divergence provide an opportunity to make inferences about the history of speciation. Here, we conduct a survey of DNA-sequence polymorphism and divergence at loci on the autosomes, X chromosome, Y chromosome and mitochondrial DNA in samples of Mus domesticus, M. musculus and M. castaneus. We analyzed our data under a divergence with gene flow model and estimate that the effective population size of M. castaneus is 200 000-400 000, of M. domesticus is 100 000-200 000 and of M. musculus is 60 000-120 000. These data also suggest that these species started to diverge approximately 500 000 years ago. Consistent with this recent divergence, we observed considerable variation in the genealogical patterns among loci. For some loci, all alleles within each species formed a monophyletic group, while at other loci, species were intermingled on the phylogeny of alleles. This intermingling probably reflects both incomplete lineage sorting and gene flow after divergence. Likelihood ratio tests rejected a strict allopatric model with no gene flow in comparisons between each pair of species. Gene flow was asymmetric: no gene flow was detected into M. domesticus, while significant gene flow was detected into both M. castaneus and M. musculus. Finally, most of the gene flow occurred at autosomal loci, resulting in a significantly higher ratio of fixed differences to polymorphisms at the X and Y chromosomes relative to autosomes in some comparisons, or just the X chromosome in others, emphasizing the important role of the sex chromosomes in general and the X chromosome in particular in speciation. {\textcopyright} 2008 The Authors.},
author = {Geraldes, Armando and Basset, Patrick and Gibson, Barbara and Smith, Kimberly L and Harr, Bettina and YU, HON‐TSEN and Bulatova, Nina and Ziv, Yaron and Nachman, Michael W},
doi = {10.1111/j.1365-294X.2008.04005.x},
issn = {09621083},
journal = {Molecular Ecology},
keywords = {Ancestral polymorphism,Effective population size,Introgression,Speciation},
month = {dec},
number = {24},
pages = {5349--5363},
publisher = {John Wiley {\&} Sons, Ltd},
title = {{Inferring the history of speciation in house mice from autosomal, X-linked, Y-linked and mitochondrial genes}},
url = {http://doi.wiley.com/10.1111/j.1365-294X.2008.04005.x},
volume = {17},
year = {2008}
}
@article{Gillespie1977,
author = {Gillespie, Daniel T.},
doi = {10.1021/j100540a008},
file = {:home/thibault/.var/app/com.elsevier.MendeleyDesktop/data/data/Mendeley Ltd./Mendeley Desktop/Downloaded/Gillespie - 1977 - Exact stochastic simulation of coupled chemical reactions.pdf:pdf},
issn = {0022-3654},
journal = {The Journal of Physical Chemistry},
month = {dec},
number = {25},
pages = {2340--2361},
publisher = {American Chemical Society},
title = {{Exact stochastic simulation of coupled chemical reactions}},
url = {https://pubs.acs.org/doi/abs/10.1021/j100540a008},
volume = {81},
year = {1977}
}
@phdthesis{Gilson2017,
abstract = {Proteins evolve within complex biophysical constraints. Natural selection promotes the survival of the fittest organisms. Therefore, protein variants that decrease organismal fitness are likely to go extinct along with the strains that bare them. However selection is not destiny and the stringency of selection is not infinite. Rather, it is tuned by the number of organisms in an evolving population. Counteracting selection is the pressure of random mutations and luck; evolution is stochastic, and the fittest organisms do not always survive and reproduce. Randomly arising mutations can affect proteins in numerous ways. They can destabilize them, abolish catalytic activity, or change their intracellular abundance, and each of these can have a profound effect on fitness. Selection for stability is the most pervasive biophysical evolutionary pressure on globular proteins because these proteins are inactive and may form toxic aggregates when unfolded. In this dissertation, we examine the role of selection for folding stability in the pace of protein structure evolution. We find that the rate of structure evolution with respect to sequence divergence is slower for stable proteins than for their unstable counterparts. This observation can be explained with a simple analytical model that treats structure evolution as an activated process. We carried out simulations of model proteins to test the assumptions of the model and examine the mechanisms of protein structure evolution. Next, we lifted the assumption that evolution occurred under stability selection. Instead, protein data was visualized directly to interrogate the functional constrains under which proteins evolve. The overall strength of these constraints was manifested in the rate of protein sequence evolution, a quantity that can be calculated from genomic data. To facilitate interactive interrogation of the dataset, based on the yeast and E. coli proteomes, we developed a data visualization tool called ProteomeVis. Using this tool, users can observe correlations among protein properties and their sequence evolution rates as well as compare the sequences and structures of proteins in each proteome. We conceive of ProteomeVis as a versatile hypothesis generator that users can use as a launching point for further investigation.},
author = {Gilson, Amy I.},
file = {:home/thibault/.var/app/com.elsevier.MendeleyDesktop/data/data/Mendeley Ltd./Mendeley Desktop/Downloaded/Gilson - 2017 - Dynamics of protein evolution within complex biophysical constraints.pdf:pdf},
keywords = {Bioinformatics,Biophysics,Chemical physics,Data visualization,Evolutionary biology,Evolutionary rates,Mathematical modeling,Molecular evolution,Population genetics,Protein structure,Simulations},
month = {mar},
pages = {111},
school = {Harvard University},
title = {{Dynamics of protein evolution within complex biophysical constraints}},
type = {Thesis or Dissertation},
url = {http://nrs.harvard.edu/urn-3:HUL.InstRepos:40046405{\%}0A},
year = {2017}
}
@article{Gittins1979,
abstract = {The paper aims to give a unified account of the central concepts in recent work on bandit processes and dynamic allocation indices; to show how these reduce some previously intractable problems to the problem of calculating such indices; and to describe how these calculations may be carried out. Applications to stochastic scheduling, sequential clinical trials and a class of search problems are discussed.},
author = {Gittins, J. C.},
doi = {10.2307/2985029},
journal = {Journal of the Royal Statistical Society. Series B (Methodological)},
pages = {148--177},
publisher = {WileyRoyal Statistical Society},
title = {{Bandit Processes and Dynamic Allocation Indices}},
url = {https://www.jstor.org/stable/2985029},
volume = {41},
year = {1979}
}
@article{Glemin2015,
abstract = {Much evidence indicates that GC-biased gene conversion (gBGC) has a major impact on the evolution of mammalian ge- nomes. However, a detailed quantification of the process is still lacking. The strength of gBGC can be measured from the analysis of derived allele frequency spectra (DAF), but this approach is sensitive to a number of confounding factors. In particular, we show by simulations that the inference is pervasively affected by polymorphism polarization errors and by spatial heterogeneity in gBGC strength. We propose a new general method to quantify gBGC from DAF spectra, incorpo- rating polarization errors, taking spatial heterogeneity into account, and jointly estimating mutation bias. Applying it to human polymorphism data from the 1000 Genomes Project, we show that the strength of gBGC does not differ between hypermutable CpG sites and non-CpG sites, suggesting that in humans gBGC is not caused by the base-excision repair ma- chinery. Genome-wide, the intensity of gBGC is in the nearly neutral area. However, given that recombination occurs pri- marily within recombination hotspots, 1{\%}–2{\%} of the human genome is subject to strong gBGC. On average, gBGC is stronger in African than in non-African populations, reflecting differences in effective population sizes. However, due to more heterogeneous recombination landscapes, the fraction of the genome affected by strong gBGC is larger in non- African than in African populations. Given that the location of recombination hotspots evolves very rapidly, our analysis predicts},
author = {Glemin, Sylvain and Arndt, Peter F and Messer, Philipp W and Petrov, Dmitri and Galtier, Nicolas and Duret, Laurent},
doi = {10.1101/gr.185488.114.},
file = {:home/thibault/.var/app/com.elsevier.MendeleyDesktop/data/data/Mendeley Ltd./Mendeley Desktop/Downloaded/Glemin et al. - 2015 - Quantification of GC-biased gene conversion in the human genome.pdf:pdf},
issn = {1088-9051},
journal = {Genome Research},
pages = {1215--1228},
pmid = {25995268},
title = {{Quantification of GC-biased gene conversion in the human genome}},
volume = {25},
year = {2015}
}
@article{gojobori_adaptive_2007,
abstract = {The selective forces acting on amino acid substitutions may be different in the two phases of molecular evolution: polymorphism and fixation. Negative selection and genetic drift may dominate the first phase, whereas positive selection may become much more significant in the second phase. However, the conventional dichotomy of synonymous vs. nonsynonymous changes does not offer the resolution needed to study the dynamics of these two phases. Following previously published methods, we separated amino acid changes into 75 elementary types (1-bp substitution between their respective codons). The likelihood of each type of amino acid change becoming polymorphic (PI, which stands for "polymorphic index"), relative to synonymous changes, can then be calculated. Similarly, the likelihood of fixation (FI, for "fixation index"), conditional on common polymorphisms, is also calculated. Using Perlegen and HapMap data on human polymorphisms and the chimpanzee sequences as the outgroup, we compared the evolutionary dynamics of the 75 elementary changes in the two phases. We found a strong "L-shaped" negative correlation (P {\textless}0.001) between FI and PI. Only those changes with low PIs show FI {\textgreater}1, which is often a signature of adaptive evolution. These patterns suggest that negative and positive selection operate more effectively on the same set of amino acid changes and that approximately 10-13{\%} of amino acid substitutions between humans and chimpanzee may be adaptive.},
author = {Gojobori, Jun and Tang, Hua and Akey, Joshua M and Wu, Chung-I.},
doi = {10.1073/pnas.0605565104},
issn = {0027-8424},
journal = {Proceedings of the National Academy of Sciences of the United States of America},
keywords = {Adaptation,Animals,Biological,Biological Evolution,Complementary,DNA,Databases,Evolution,Genetic,Genetic variation,Humans,Models,Molecular,Mutation,Pan troglodytes,Polymorphism,Single Nucleotide,Species Specificity},
number = {10},
pages = {3907--3912},
pmid = {17360451},
title = {{Adaptive evolution in humans revealed by the negative correlation between the polymorphism and fixation phases of evolution}},
volume = {104},
year = {2007}
}
@article{Goldman1998,
abstract = {Empirically derived models of amino acid replacement are employed to study the association between various physical features of proteins and evolution. The strengths of these associations are statistically evaluated by applying the models of protein evolution to 11 diverse sets of protein sequences. Parametric bootstrap tests indicate that the solvent accessibility status of a site has a particularly strong association with the process of amino acid replacement that it experiences. Significant association between secondary structure environment and the amino acid replacement process is also observed. Careful description of the length distribution of secondary structure elements and of the organization of secondary structure and solvent accessibility along a protein did not always significantly improve the fit of the evolutionary models to the data sets that were analyzed. As indicated by the strength of the association of both solvent accessibility and secondary structure with amino acid replacement, the process of protein evolution—both above and below the species level—will not be well understood until the physical constraints that affect protein evolution are identified and characterized.},
author = {Goldman, Nick and Thorne, Jeffrey L and Jones, David T},
journal = {Genetics},
month = {may},
number = {1},
pages = {445 LP  -- 458},
title = {{Assessing the Impact of Secondary Structure and Solvent Accessibility on Protein Evolution}},
url = {http://www.genetics.org/content/149/1/445.abstract},
volume = {149},
year = {1998}
}
@article{Goldman1996,
abstract = {Previously proposed methods for protein secondary structure prediction from multiple sequence alignments do not efficiently extract the evolutionary information that these alignments contain. The predictions of these methods are less accurate than they could be, because of their failure to consider explicitly the phylogenetic tree that relates aligned protein sequences. As an alternative, we present a hidden Markov model approach to secondary structure prediction that more fully uses the evolutionary information contained in protein sequence alignments. A representative example is presented, and, three experiments are performed that illustrate how the appropriate representation of evolutionary relatedness can improve inferences. We explain why similar improvement call be expected in other secondary structure prediction methods and indeed any comparative sequence analysis method.},
author = {Goldman, Nick and Thorne, Jeffrey L. and Jones, David T.},
doi = {10.1006/jmbi.1996.0569},
issn = {00222836},
journal = {Journal of Molecular Biology},
keywords = {Comparative sequence analysis,Evolution,Hidden Markov model,Phylogenetic trees,Protein secondary structure prediction},
month = {oct},
number = {2},
pages = {196--208},
publisher = {Academic Press},
title = {{Using evolutionary trees in protein secondary structure prediction and other comparative sequence analyses}},
volume = {263},
year = {1996}
}
@article{Goldman1994,
author = {Goldman, Nick and Yang, Ziheng},
journal = {Molecular biology and evolution},
number = {5},
pages = {725--736},
title = {{A codon-based model of nucleotide substitution for protein-coding DNA sequences}},
volume = {11},
year = {1994}
}
@article{Goldstein2004,
abstract = {While modern evolutionary theory has emphasized the role of neutral evolution, protein biochemistry and biophysics has interpreted the properties of proteins as largely resulting from adaptive evolution. We demonstrate that a number of these properties can be seen as emerging from neutral evolution acting on sequence entropy, that is, the fact that larger numbers of viable sequences have these properties. In this paper, we use a computational model of populations of evolving lattice proteins to describe how the observed marginal stability of proteins as well as their robustness to mutations can result from neutral evolution. {\textcopyright} Springer-Verlag Berlin Heidelberg 2004.},
author = {Goldstein, Richard A.},
doi = {10.1007/978-3-540-25944-2_93},
file = {:home/thibault/.var/app/com.elsevier.MendeleyDesktop/data/data/Mendeley Ltd./Mendeley Desktop/Downloaded/Goldstein - 2004 - Evolutionary perspectives on protein thermo dynamics.pdf:pdf},
issn = {03029743},
journal = {Lecture Notes in Computer Science (including subseries Lecture Notes in Artificial Intelligence and Lecture Notes in Bioinformatics)},
pages = {718--727},
publisher = {Springer, Berlin, Heidelberg},
title = {{Evolutionary perspectives on protein thermo dynamics}},
volume = {3039},
year = {2004}
}
@article{Goldstein2013,
author = {Goldstein, Richard A.},
doi = {10.1093/gbe/evt110},
file = {:home/thibault/.var/app/com.elsevier.MendeleyDesktop/data/data/Mendeley Ltd./Mendeley Desktop/Downloaded/Goldstein - 2013 - Population Size Dependence of Fitness Effect Distribution and Substitution Rate Probed by Biophysical Model of Protei.pdf:pdf},
issn = {1759-6653},
journal = {Genome Biology and Evolution},
month = {sep},
number = {9},
pages = {1584--1593},
title = {{Population size dependence of fitness effect distribution and substitution rate probed by biophysical model of protein thermostability}},
url = {https://academic.oup.com/gbe/article-lookup/doi/10.1093/gbe/evt110},
volume = {5},
year = {2013}
}
@article{Goldstein2011,
abstract = {When we seek to explain the characteristics of living systems in their evolutionary context, we are often interested in understanding how and why certain properties arose through evolution, and how these properties then affected the continuing evolutionary process. This endeavor has been assisted by the use of simple computational models that have properties characteristic of natural living systems but allow simulations over evolutionary timescales with full transparency. We examine a model of the evolution of a gene under selective pressure to code for a protein that exists in a prespecified folded state at a given growth temperature. We observe the emergence of proteins with modest stabilities far below those possible with the model, with a denaturation temperature tracking the simulation temperature, despite the absence of selective pressure for such marginal stability. This demonstrates that neither observations of marginally stable proteins, nor even instances where increased stability interferes with function, provide evidence that marginal stability is an adaptation. Instead the marginal stability is the result of a balance between predominantly destabilizing mutations and selection that shifts depending on effective population size. Even if marginal stability is not an adaptation, the natural tendency of proteins toward marginal stability, and the range of stabilities that occur during evolution, may have significant effect on the evolutionary process. {\textcopyright} 2010 Wiley-Liss, Inc.},
author = {Goldstein, Richard A.},
doi = {10.1002/prot.22964},
file = {:home/thibault/.var/app/com.elsevier.MendeleyDesktop/data/data/Mendeley Ltd./Mendeley Desktop/Downloaded/Goldstein - 2011 - The evolution and evolutionary consequences of marginal thermostability in proteins.pdf:pdf},
issn = {08873585},
journal = {Proteins: Structure, Function and Bioinformatics},
keywords = {Molecular evolution,Neutral evolution,Protein evolution,Protein thermodynamics,Unstructured proteins},
month = {may},
number = {5},
pages = {1396--1407},
publisher = {John Wiley {\&} Sons, Ltd},
title = {{The evolution and evolutionary consequences of marginal thermostability in proteins}},
url = {http://doi.wiley.com/10.1002/prot.22964},
volume = {79},
year = {2011}
}
@article{Goldstein2015,
author = {Goldstein, Richard A. and Pollard, Stephen T. and Shah, Seena D. and Pollock, David D.},
doi = {10.1093/molbev/msv041},
file = {:home/thibault/.var/app/com.elsevier.MendeleyDesktop/data/data/Mendeley Ltd./Mendeley Desktop/Downloaded/Goldstein et al. - 2015 - Nonadaptive Amino Acid Convergence Rates Decrease over Time.pdf:pdf},
issn = {1537-1719},
journal = {Molecular Biology and Evolution},
month = {jun},
number = {6},
pages = {1373--1381},
publisher = {Narnia},
title = {{Nonadaptive Amino Acid Convergence Rates Decrease over Time}},
url = {https://academic.oup.com/mbe/article-lookup/doi/10.1093/molbev/msv041},
volume = {32},
year = {2015}
}
@article{Goldstein2017,
abstract = {Adequate representations of protein evolution should consider how the acceptance of mutations depends on the sequence context in which they arise. However, epistatic interactions among sites in a protein result in hererogeneities in the substitution rate, both temporal and spatial, that are beyond the capabilities of current models. Here we use parallels between amino acid substitutions and chemical reaction kinetics to develop an improved theory of protein evolution. We constructed a mechanistic framework for modelling amino acid substitution rates that uses the formalisms of statistical mechanics, with principles of population genetics underlying the analysis. Theoretical analyses and computer simulations of proteins under purifying selection for thermodynamic stability show that substitution rates and the stabilization of resident amino acids (the ‘evolutionary Stokes shift') can be predicted from biophysics and the effect of sequence entropy alone. Furthermore, we demonstrate that substitutions predominantly occur when epistatic interactions result in near neutrality; substitution rates are determined by how often epistasis results in such nearly neutral conditions. This theory provides a general framework for modelling protein sequence change under purifying selection, potentially explains patterns of convergence and mutation rates in real proteins that are incompatible with previous models, and provides a better null model for the detection of adaptive changes. Simulations of protein evolution under purifying selection for thermodynamic stability show that amino-acid substitution rates can be predicted from biophysical dynamics and epistatic interactions that result in near neutrality.},
author = {Goldstein, Richard A. and Pollock, David D.},
doi = {10.1038/s41559-017-0338-9},
file = {:home/thibault/.var/app/com.elsevier.MendeleyDesktop/data/data/Mendeley Ltd./Mendeley Desktop/Downloaded/Goldstein, Pollock - 2017 - Sequence entropy of folding and the absolute rate of amino acid substitutions.pdf:pdf},
issn = {2397-334X},
journal = {Nature Ecology {\&} Evolution},
keywords = {Evolutionary biology,Evolutionary theory,Molecular evolution},
month = {dec},
number = {12},
pages = {1923--1930},
publisher = {Nature Publishing Group},
title = {{Sequence entropy of folding and the absolute rate of amino acid substitutions}},
url = {http://www.nature.com/articles/s41559-017-0338-9},
volume = {1},
year = {2017}
}
@article{Goldstein2016,
author = {Goldstein, Richard A. and Pollock, David D.},
doi = {10.1002/pro.2930},
file = {:home/thibault/.var/app/com.elsevier.MendeleyDesktop/data/data/Mendeley Ltd./Mendeley Desktop/Downloaded/Goldstein, Pollock - 2016 - The tangled bank of amino acids.pdf:pdf},
issn = {09618368},
journal = {Protein Science},
keywords = {epistasis,epistatic interactions,evolutionary Stokes shift,evolutionary process,molecular evolution,phylogenetics,protein evolution,substitution matrices,substitution rates},
month = {jul},
number = {7},
pages = {1354--1362},
publisher = {John Wiley {\&} Sons, Ltd},
title = {{The tangled bank of amino acids}},
url = {http://doi.wiley.com/10.1002/pro.2930},
volume = {25},
year = {2016}
}
@article{Gong2014,
author = {Gong, Lizhi Ian and Bloom, Jesse D},
doi = {10.1371/journal.pgen.1004328},
journal = {PLoS Genetics},
number = {5},
title = {{Epistatically Interacting Substitutions Are Enriched during Adaptive Protein Evolution}},
volume = {10},
year = {2014}
}
@article{Goodenbour2006,
abstract = {We compare the diversity of chromosomal-encoded transfer RNA (tRNA) genes from 11 eukaryotes as identified by tRNAScan-SE of their respective genomes. They include the budding and fission yeast, worm, fruit fly, fugu, chicken, dog, rat, mouse, chimp and human. The number of tRNA genes are between 170 and 570 and the number of tRNA isoacceptors range from 41 to 55. Unexpectedly, the number of tRNA genes having the same anticodon but different sequences elsewhere in the tRNA body (defined here as tRNA isodecoder genes) varies significantly (10–246). tRNA isodecoder genes allow up to 274 different tRNA species to be produced from 446 genes in humans, but only up to 51 from 275 genes in the budding yeast. The fraction of tRNA isodecoder genes among all tRNA genes increases across the phylogenetic spectrum. A large number of sequence differences in human tRNA isodecoder genes occurs in the internal promoter regions for RNA polymerase III. We also describe a systematic, ligation-based method to detect and quantify tRNA isodecoder molecules in human samples, and show differential expression of three tRNA isodecoders in six human tissues. The large number of tRNA isodecoder genes in eukaryotes suggests that tRNA function may be more diverse than previously appreciated.},
author = {Goodenbour, Jeffrey M and Pan, Tao},
doi = {10.1093/nar/gkl725},
issn = {0305-1048},
journal = {Nucleic Acids Research},
month = {nov},
number = {21},
pages = {6137--6146},
title = {{Diversity of tRNA genes in eukaryotes}},
url = {https://doi.org/10.1093/nar/gkl725},
volume = {34},
year = {2006}
}
@article{Gossmann2010,
abstract = {The relative contribution of advantageous and neutral mutations to the evolutionary process is a central problem in evolutionary biology. Current estimates suggest that whereas Drosophila, mice, and bacteria have undergone extensive adaptive evolution, hominids show little or no evidence of adaptive evolution in protein-coding sequences. This may be a consequence of differences in effective population size. To study the matter further, we have investigated whether plants show evidence of adaptive evolution using an extension of the McDonald-Kreitman test that explicitly models slightly deleterious mutations by estimating the distribution of fitness effects of new mutations. We apply this method to data from nine pairs of species. Altogether more than 2,400 loci with an average length of 280 nucleotides were analyzed. We observe very similar results in all species; we find little evidence of adaptive amino acid substitution in any comparison except sunflowers. This may be because many plant species have modest effective population sizes. {\textcopyright} The Author 2010. Published by Oxford University Press on behalf of the Society for Molecular Biology and Evolution. All rights reserved.},
author = {Gossmann, Toni I. and Song, Bao Hua and Windsor, Aaron J. and Mitchell-Olds, Thomas and Dixon, Christopher J. and Kapralov, Maxim V. and Filatov, Dmitry A. and Eyre-Walker, Adam},
doi = {10.1093/molbev/msq079},
file = {:home/thibault/.var/app/com.elsevier.MendeleyDesktop/data/data/Mendeley Ltd./Mendeley Desktop/Downloaded/Gossmann et al. - 2010 - Genome wide analyses reveal little evidence for adaptive evolution in many plant species.pdf:pdf},
issn = {15371719},
journal = {Molecular Biology and Evolution},
keywords = {McDonald-Kreitman test,adaptive evolution,distribution of fitness effects,effective population size,plants},
month = {aug},
number = {8},
pages = {1822--1832},
pmid = {20299543},
publisher = {Oxford University Press},
title = {{Genome wide analyses reveal little evidence for adaptive evolution in many plant species}},
url = {https://academic.oup.com/mbe/article/27/8/1822/989224},
volume = {27},
year = {2010}
}
@article{Gossmann2011,
abstract = {The effective population size (Ne) is one of the most fundamental parameters in population genetics. It is thought to vary across the genome as a consequence of differences in the rate of recombination and the density of selected sites due to the processes of genetic hitchhiking and background selection. Although it is known that there is intragenomic variation in the effective population size in some species, it is not known whether this is widespread or how much variation in the effective population size there is. Here, we test whether the effective population size varies across the genome, between protein-coding genes, in 10 eukaryotic species by considering whether there is significant variation in neutral diversity, taking into account differences in the mutation rate between loci by using the divergence between species. In most species we find significant evidence of variation. We investigate whether the variation in Ne is correlated to recombination rate and the density of selected sites in four species, for which these data are available. We find that Ne is positively correlated to recombination rate in one species, Drosophila melanogaster, and negatively correlated to a measure of the density of selected sites in two others, humans and Arabidopsis thaliana. However, much of the variation remains unexplained. We use a hierarchical Bayesian analysis to quantify the amount of variation in the effective population size and show that it is quite modest in all species-most genes have an Ne that is within a few fold of all other genes. Nonetheless we show that this modest variation in Ne is sufficient to cause significant differences in the efficiency of natural selection across the genome, by demonstrating that the ratio of the number of nonsynonymous to synonymous polymorphisms is significantly correlated to synonymous diversity and estimates of Ne, even taking into account the obvious nonindependence between these measures. {\textcopyright} 2011 by the Genetics Society of America.},
author = {Gossmann, Toni I. and Woolfit, Megan and Eyre-Walker, Adam},
doi = {10.1534/genetics.111.132654},
file = {:home/thibault/.var/app/com.elsevier.MendeleyDesktop/data/data/Mendeley Ltd./Mendeley Desktop/Downloaded/Gossmann, Woolfit, Eyre-Walker - 2011 - Quantifying the variation in the effective population size within a genome.pdf:pdf},
issn = {19432631},
journal = {Genetics},
month = {dec},
number = {4},
pages = {1389--1402},
pmid = {21954163},
publisher = {Genetics Society of America},
title = {{Quantifying the variation in the effective population size within a genome}},
url = {http://genome.jgi-psf.org/.},
volume = {189},
year = {2011}
}
@article{Gould1972,
author = {Gould, Niles Eldredge-Stephen Jay and Eldredge, Niles},
journal = {Essential readings in evolutionary biology},
pages = {82--115},
publisher = {Johns Hopkins University Press Baltimore},
title = {{Punctuated equilibria: an alternative to phyletic gradualism}},
year = {1972}
}
@article{Gout2010,
abstract = {The understanding of selective constraints affecting genes is a major issue in biology. It is well established that gene expression level is a major determinant of the rate of protein evolution, but the reasons for this relationship remain highly debated. Here we demonstrate that gene expression is also a major determinant of the evolution of gene dosage: the rate of gene losses after whole genome duplications in the Paramecium lineage is negatively correlated to the level of gene expression, and this relationship is not a byproduct of other factors known to affect the fate of gene duplicates. This indicates that changes in gene dosage are generally more deleterious for highly expressed genes. This rule also holds for other taxa: in yeast, we find a clear relationship between gene expression level and the fitness impact of reduction in gene dosage. To explain these observations, we propose a model based on the fact that the optimal expression level of a gene corresponds to a trade-off between the benefit and cost of its expression. This COSTEX model predicts that selective pressure against mutations changing gene expression level or affecting the encoded protein should on average be stronger in highly expressed genes and hence that both the frequency of gene loss and the rate of protein evolution should correlate negatively with gene expression. Thus, the COSTEX model provides a simple and common explanation for the general relationship observed between the level of gene expression and the different facets of gene evolution. {\textcopyright} 2010 Guelfo et al.},
author = {Gout, Jean Fran{\c{c}}ois and Kahn, Daniel and Duret, Laurent},
doi = {10.1371/journal.pgen.1000944},
editor = {Pritchard, Jonathan K.},
file = {:home/thibault/.var/app/com.elsevier.MendeleyDesktop/data/data/Mendeley Ltd./Mendeley Desktop/Downloaded/Gout, Kahn, Duret - 2010 - The Relationship among Gene Expression, the Evolution of Gene Dosage, and the Rate of Protein Evolution.pdf:pdf},
issn = {15537404},
journal = {PLoS Genetics},
month = {may},
number = {5},
pages = {20},
pmid = {20485561},
publisher = {Public Library of Science},
title = {{The relationship among gene expression, the evolution of gene dosage, and the rate of protein evolution}},
url = {https://dx.plos.org/10.1371/journal.pgen.1000944},
volume = {6},
year = {2010}
}
@article{Grandaubert2019,
abstract = {Background: Antagonistic host-pathogen co-evolution is a determining factor in the outcome of infection and shapes genetic diversity at the population level of both partners. Little is known about the overall genomic rate of evolution in pathogens or the molecular bases of rapid adaptation. Here we apply a population genomic approach to infer genome-wide patterns of selection among thirteen isolates of the fungal pathogen Zymoseptoria tritici. Results: Based on whole genome alignments, we report extensive presence-absence polymorphisms of genes resulting from a high extent of within population karyotypic variation. We apply different test statistics based on the distribution of non-synonymous and synonymous polymorphisms (pN/pS) and substitutions (dN/dS) to estimate rates of adaptation and identify specific targets of selection. We report that the pN/pS ratio of sites under purifying selection negatively correlates with the local recombination rate, as expected under a scenario of background selection. Contrasting polymorphism and divergence with a closely related species, we estimate that 44{\%} of substitutions in the proteome of Z. tritici are adaptive and we find that the rate of adaptation is positively correlated with recombination rate. The proportion of adaptive amino acid substitutions in genes encoding determinants of pathogenicity is as high as 68{\%} underlining the importance of positive selection in the evolution of virulence-associated traits. Using a maximum likelihood approach and codon models of sequence evolution, we furthermore identify a set of 786 additional genes showing signatures of diversifying selection, which we find are preferentially located in region of high recombination rates. Conclusions: We report a high rate of adaptive mutations in the genome of Z. tritici, in particular in genes involved in host-pathogen interactions. Furthermore, we identify a set of genes with signature of balancing / diversifying selection, which we find are related to secondary metabolism and host infection. Finally, we report a strong impact of recombination on the efficacy of purifying, adaptive and diversifying selection, suggesting pervasive effect of linked selection in the genome and thereby highlighting the importance of recombination in this pathogen species.},
author = {Grandaubert, Jonathan and Dutheil, Julien Y. and Stukenbrock, Eva H.},
doi = {10.1002/evl3.117},
file = {:home/thibault/.var/app/com.elsevier.MendeleyDesktop/data/data/Mendeley Ltd./Mendeley Desktop/Downloaded/Grandaubert, Dutheil, Stukenbrock - 2019 - The genomic determinants of adaptive evolution in a fungal pathogen.pdf:pdf},
issn = {20563744},
journal = {Evolution Letters},
keywords = {Adaptation,evolutionary rates,genome evolution,plant pathogenic fungi,recombination},
month = {jun},
number = {3},
pages = {299--312},
publisher = {Wiley},
title = {{The genomic determinants of adaptive evolution in a fungal pathogen}},
url = {http://doi.wiley.com/10.1002/evl3.117},
volume = {3},
year = {2019}
}
@article{Grantham1974,
abstract = {A formula for difference between amino acids combines properties that correlate best with protein residue substitution frequencies: composition, polarity, and molecular volume. Substitution frequencies agree much better with overall chemical difference between exchanging residues than with minimum base changes between their codons. Correlation coefficients show that fixation of mutations between dissimilar amino acids is generally rare.},
author = {Grantham, R.},
doi = {10.1126/science.185.4154.862},
file = {:home/thibault/.var/app/com.elsevier.MendeleyDesktop/data/data/Mendeley Ltd./Mendeley Desktop/Downloaded/Grantham - 1974 - Amino acid difference formula to help explain protein evolution.pdf:pdf},
issn = {00368075},
journal = {Science},
month = {sep},
number = {4154},
pages = {862--864},
pmid = {4843792},
publisher = {American Association for the Advancement of Science},
title = {{Amino acid difference formula to help explain protein evolution}},
volume = {185},
year = {1974}
}
@inproceedings{Gromiha2007,
abstract = {Prediction of protein stability upon amino acid substitution is a challenging problem and it will be helpful for designing stable mutants. We have developed a thermodynamic database for proteins and mutants (ProTherm), which has more than 20 000 thermodynamic data along with sequence and structure information, experimental conditions and literature information. It is freely accessible at http://gibk26.bse.kyutech.ac.jp/jouhou/protherm/protherm.html. Utilizing the database, we have analysed the relationship between amino acid properties and protein stability and developed different methods, such as average assignment method, distance and torsion potentials and decision tree models to discriminate the stabilizing and destabilizing mutants, and to predict the stability change upon mutation. Our method could distinguish the stabilizing and destabilizing mutants with an accuracy of 82 and 85{\%} respectively from amino acid sequence and protein three-dimensional structure. We obtained the correlation of 0.70 and 0.87, between the experimental and predicted stability changes upon mutations, from sequence and structure respectively. Furthermore, we have developed different web servers for discrimination and prediction and they are freely accessible at http://bioinformatics.myweb.hinet.net/iptree.htm and http://cupsat.tu-bs.de/. {\textcopyright}The Authors.},
author = {Gromiha, M. M.},
booktitle = {Biochemical Society Transactions},
doi = {10.1042/BST0351569},
issn = {03005127},
keywords = {Amino acid sequence,Mutant,ProTherm,Protein stability,Thermodynamics},
month = {dec},
number = {6},
pages = {1569--1573},
publisher = {Portland Press},
title = {{Prediction of protein stability upon point mutations}},
url = {/biochemsoctrans/article/35/6/1569/85567/Prediction-of-protein-stability-upon-point},
volume = {35},
year = {2007}
}
@article{Gromiha1999,
abstract = {The first release of the Thermodynamic Database for Proteins and Mutants (ProTherm) contains more than 3300 data of several thermodynamic parameters for wild type and mutant proteins. Each entry includes numerical data for unfolding Gibbs free energy change, enthalpy change, heat capacity change, transition temperature, activity etc., which are important for understanding the mechanism of protein stability. ProTherm also includes structural information such as secondary structure and solvent accessibility of wild type residues, and experimental methods and other conditions. A WWW interface enables users to search data based on various conditions with different sorting options for outputs. Further, ProTherm is cross-linked with NCBI PUBMED literature database, Protein Mutant Database, Enzyme Code and Protein Data Bank structural database. Moreover, all the mutation sites associated with each PDB structure are automatically mapped and can be directly viewed through 3DinSight developed in our laboratory. The database is available at the URL, http://www.rtc.riken.go.jp/protherm.html.},
author = {Gromiha, M. Michael and An, Jianghong and Kono, Hidetoshi and Oobatake, Motohisa and Uedaira, Hatsuho and Sarai, Akinori},
doi = {10.1093/nar/27.1.286},
file = {:home/thibault/.var/app/com.elsevier.MendeleyDesktop/data/data/Mendeley Ltd./Mendeley Desktop/Downloaded/Gromiha et al. - 1999 - ProTherm Thermodynamic database for proteins and mutants.pdf:pdf},
issn = {03051048},
journal = {Nucleic Acids Research},
keywords = {enzymes,free energy,heat (physical force),mutant proteins,mutation,numerical data,protein data bank,protein structure,secondary,solvents,sorting,temperature,thermodynamics},
month = {jan},
number = {1},
pages = {286--288},
pmid = {9847203},
publisher = {Oxford Academic},
title = {{ProTherm: Thermodynamic database for proteins and mutants}},
url = {http://www.rtc.},
volume = {27},
year = {1999}
}
@incollection{Gromiha2016,
abstract = {Protein stability is the free energy difference between unfolded and folded states of a protein, which lies in the range of 5–25 kcal/mol. Experimentally, protein stability is measured with circular dichroism, differential scanning calorimetry, and fluorescence spectroscopy using thermal and denaturant denaturation methods. These experimental data have been accumulated in the form of a database, ProTherm, thermodynamic database for proteins and mutants. It also contains sequence and structure information of a protein, experimental methods and conditions, and literature information. Different features such as search, display, and sorting options and visualization tools have been incorporated in the database. ProTherm is a valuable resource for understanding/predicting the stability of proteins and it can be accessed at http:// www.abren.net/protherm/. ProTherm has been effectively used to examine the relationship among thermodynamics, structure, and function of proteins. We describe the recent progress on the development of methods for understanding/predicting protein stability, such as (1) general trends on mutational effects on stability, (2) relationship between the stability of protein mutants and amino acid properties, (3) applications of protein three-dimensional structures for predicting their stability upon point mutations, (4) prediction of protein stability upon single mutations from amino acid sequence, and (5) prediction methods for addressing double mutants. A list of online resources for predicting has also been provided.},
author = {Gromiha, M. Michael and Anoosha, P. and Huang, Liang Tsung},
booktitle = {Methods in Molecular Biology},
doi = {10.1007/978-1-4939-3572-7_4},
issn = {10643745},
keywords = {Database,Prediction,Protein stability,Thermodynamics},
month = {aug},
pages = {71--89},
publisher = {Humana Press Inc.},
title = {{Applications of protein thermodynamic database for understanding protein mutant stability and designing stable mutants}},
url = {https://link.springer.com/protocol/10.1007/978-1-4939-3572-7{\_}4},
volume = {1415},
year = {2016}
}
@article{Gueguen2018,
abstract = {The measurement of synonymous and nonsynonymous substitution rates (dS and dN) is useful for assessing selection operating on protein sequences or for investigating mutational processes affecting genomes. In particular, the ratio ddNS is expected to be a good proxy for x, the ratio of fixation probabilities of nonsynonymous mutations relative to that of neutral mutations. Standard methods for estimating dN, dS, or x rely on the assumption that the base composition of sequences is at the equilibrium of the evolutionary process. In many clades, this assumption of stationarity is in fact incorrect, and we show here through simulations and analyses of empirical data that nonstationarity biases the estimate of dN, dS, and x. We show that the bias in the estimate of x can be fixed by explicitly taking into consideration nonstationarity in the modeling of codon evolution, in a maximum likelihood framework. Moreover, we propose an exact method for estimating dN and dS on branches, based on stochastic mapping, that can take into account nonstationarity. This method can be directly applied to any kind of codon evolution model, as long as neutrality is clearly parameterized.},
author = {Gu{\'{e}}guen, Laurent and Duret, Laurent},
doi = {10.1093/molbev/msx308},
file = {:home/thibault/.var/app/com.elsevier.MendeleyDesktop/data/data/Mendeley Ltd./Mendeley Desktop/Downloaded/Gu{\'{e}}guen, Duret - 2018 - Unbiased estimate of synonymous and nonsynonymous substitution rates with nonstationary base composition.pdf:pdf},
issn = {15371719},
journal = {Molecular Biology and Evolution},
keywords = {Nonsynonymous substitutions,Selection,Stochastic mapping.,Synonymous substitutions},
month = {mar},
number = {3},
pages = {734--742},
pmid = {29220511},
publisher = {Oxford University Press},
title = {{Unbiased estimate of synonymous and nonsynonymous substitution rates with nonstationary base composition}},
url = {http://creativecommons.},
volume = {35},
year = {2018}
}
@article{Gueguen2013,
abstract = {Efficient algorithms and programs for the analysis of the ever-growing amount of biological sequence data are strongly needed in the genomics era. The pace at which new data and methodologies are generated calls for the use of preexisting, optimized - yet extensible - code, typically distributed as libraries or packages. This motivated the Bio++ project, aiming at developing a set of C++ libraries for sequence analysis, phylogenetics, population genetics, and molecular evolution. The main attractiveness of Bio++ is the extensibility and reusability of its components through its object-oriented design, without compromising the computer-efficiency of the underlying methods. We present here the second major release of the libraries, which provides an extended set of classes and methods. These extensions notably provide built-in access to sequence databases and new data structures for handling and manipulating sequences from the omics era, such as multiple genome alignments and sequencing reads libraries. More complex models of sequence evolution, such as mixture models and generic n-tuples alphabets, are also included. {\textcopyright} The Author 2013.},
author = {Gu{\'{e}}guen, Laurent and Gaillard, Sylvain and Boussau, Bastien and Gouy, Manolo and Groussin, Mathieu and Rochette, Nicolas C. and Bigot, Thomas and Fournier, David and Pouyet, Fanny and Cahais, Vincent and Bernard, Aur{\'{e}}lien and Scornavacca, C{\'{e}}line and Nabholz, Beno{\^{i}}t and Haudry, Annabelle and Dachary, Lo{\^{i}}c and Galtier, Nicolas and Belkhir, Khalid and Dutheil, Julien Y.},
doi = {10.1093/molbev/mst097},
file = {:home/thibault/.var/app/com.elsevier.MendeleyDesktop/data/data/Mendeley Ltd./Mendeley Desktop/Downloaded/Gu{\'{e}}guen et al. - 2013 - Bio Efficient extensible libraries and tools for computational molecular evolution.pdf:pdf},
issn = {15371719},
journal = {Molecular Biology and Evolution},
keywords = {Bioinformatics,Models of sequence evolution,Phylogeny},
month = {aug},
number = {8},
pages = {1745--1750},
pmid = {23699471},
publisher = {Oxford University Press},
title = {{Bio++: Efficient extensible libraries and tools for computational molecular evolution}},
url = {https://academic.oup.com/mbe/article/30/8/1745/1017072},
volume = {30},
year = {2013}
}
@article{Guin2019,
abstract = {In recent years, better instrumentation and greater computing power have enabled the imaging of elusive biomolecule dynamics in cells, driving many advances in understanding the chemical organization of biological systems. The focus of this Review is on interactions in the cell that affect both biomolecular stability and function and modulate them. The same protein or nucleic acid can behave differently depending on the time in the cell cycle, the location in a specific compartment, or the stresses acting on the cell. We describe in detail the crowding, sticking, and quinary structure in the cell and the current methods to quantify them both in vitro and in vivo. Finally, we discuss protein evolution in the cell in light of current biophysical evidence. We describe the factors that drive protein evolution and shape protein interaction networks. These interactions can significantly affect the free energy, $\delta$G, of marginally stable and low-population proteins and, due to epistasis, direct the evolutionary pathways in an organism. We finally conclude by providing an outlook on experiments to come and the possibility of collaborative evolutionary biology and biophysical efforts.},
author = {Guin, Drishti and Gruebele, Martin},
doi = {10.1021/acs.chemrev.8b00753},
file = {:home/thibault/.var/app/com.elsevier.MendeleyDesktop/data/data/Mendeley Ltd./Mendeley Desktop/Downloaded/Guin, Gruebele - 2019 - Weak Chemical Interactions That Drive Protein Evolution Crowding, Sticking, and Quinary Structure in Folding and.pdf:pdf},
issn = {15206890},
journal = {Chemical Reviews},
number = {18},
pages = {10691--10717},
publisher = {American Chemical Society},
title = {{Weak Chemical Interactions That Drive Protein Evolution: Crowding, Sticking, and Quinary Structure in Folding and Function}},
volume = {119},
year = {2019}
}
@article{Guindon2004,
author = {Guindon, Stephane and Rodrigo, Allen G and Dyert, Kelly A and Huelsenbeck, John P},
doi = {10.1073/pnas.0402177101},
isbn = {1295712962},
journal = {Proceedings of the National Academy of Sciences of the United States of America},
number = {35},
pages = {12957--12962},
title = {{Modeling the site-specific variation of selection patterns along lineages}},
volume = {101},
year = {2004}
}
@article{Halligan2010,
abstract = {The relative contributions of neutral and adaptive substitutions to molecular evolution has been one of the most controversial issues in evolutionary biology for more than 40 years. The analysis of within-species nucleotide polymorphism and between-species divergence data supports a widespread role for adaptive protein evolution in certain taxa. For example, estimates of the proportion of adaptive amino acid substitutions ($\alpha$) are 50{\%} or more in enteric bacteria and Drosophila. In contrast, recent estimates of $\alpha$ for hominids have been at most 13{\%}. Here, we estimate $\alpha$ for protein sequences of murid rodents based on nucleotide polymorphism data from multiple genes in a population of the house mouse subspecies Mus musculus castaneus, which inhabits the ancestral range of the Mus species complex and nucleotide divergence between M. m. castaneus and M. famulus or the rat. We estimate that 57{\%} of amino acid substitutions in murids have been driven by positive selection. Hominids, therefore, are exceptional in having low apparent levels of adaptive protein evolution. The high frequency of adaptive amino acid substitutions in wild mice is consistent with their large effective population size, leading to effective natural selection at the molecular level. Effective natural selection also manifests itself as a paucity of effectively neutral nonsynonymous mutations in M. m. castaneus compared to humans. {\textcopyright} 2010 Halligan et al.},
author = {Halligan, Daniel L. and Oliver, Fiona and Eyre-Walker, Adam and Harr, Bettina and Keightley, Peter D.},
doi = {10.1371/journal.pgen.1000825},
editor = {Nachman, Michael W.},
file = {:home/thibault/.var/app/com.elsevier.MendeleyDesktop/data/data/Mendeley Ltd./Mendeley Desktop/Downloaded/Halligan et al. - 2010 - Evidence for Pervasive Adaptive Protein Evolution in Wild Mice.pdf:pdf},
issn = {1553-7404},
journal = {PLoS Genetics},
keywords = {Deletion mutation,Drosophila melanogaster,Evolutionary adaptation,Hominids,Introns,Mammalian genomics,Nucleotides,Substitution mutation},
month = {jan},
number = {1},
pages = {e1000825},
publisher = {Public Library of Science},
title = {{Evidence for Pervasive Adaptive Protein Evolution in Wild Mice}},
url = {https://dx.plos.org/10.1371/journal.pgen.1000825},
volume = {6},
year = {2010}
}
@article{Halpern1998,
abstract = {Estimation of evolutionary distances from coding sequences must take into account protein-level selection to avoid relative underestimation of longer evolutionary distances. Current modeling of selection via site-to- site rate heterogeneity generally neglects another aspect of selection, namely position-specific amino acid frequencies. These frequencies determine the maximum dissimilarity expected for highly diverged but functionally and structurally conserved sequences, and hence are crucial for estimating long distances. We introduce a codon-level model of coding sequence evolution in which position-specific amino acid frequencies are free parameters. In our implementation, these are estimated from an alignment using methods described previously. We use simulations to demonstrate the importance and feasibility of modeling such behavior; our model produces linear distance estimates over a wide range of distances, while several alternative models underestimate long distances relative to short distances. Site-to-site differences in rates, as well as synonymous/nonsynonymous and first/second/third-codon- position differences, arise as a natural consequence of the site-to-site differences in amino acid frequencies.},
author = {Halpern, Aaron L. and Bruno, William J.},
doi = {10.1093/oxfordjournals.molbev.a025995},
file = {:home/thibault/.var/app/com.elsevier.MendeleyDesktop/data/data/Mendeley Ltd./Mendeley Desktop/Downloaded/Halpern, Bruno - 1998 - Evolutionary distances for protein-coding sequences modeling site- specific residue frequencies.pdf:pdf},
issn = {0737-4038},
journal = {Molecular biology and evolution},
keywords = {Evolutionary distances,Maximum likelihood,Saturation,Selection,Site-specific frequencies,Variable-rate models},
month = {jul},
number = {7},
pages = {910--917},
publisher = {Oxford University Press},
title = {{Evolutionary distances for protein-coding sequences: modeling site-specific residue frequencies}},
url = {https://academic.oup.com/mbe/article-lookup/doi/10.1093/oxfordjournals.molbev.a025995},
volume = {15},
year = {1998}
}
@article{Hanson2018,
abstract = {The advent of ribosome profiling and other tools to probe mRNA translation has revealed that codon bias-the uneven use of synonymous codons in the transcriptome-serves as a secondary genetic code: A code that guides the efficiency of protein production, the fidelity of translation and the metabolism of mRNAs. Recent advancements in our understanding of mRNA decay have revealed a tight coupling between ribosome dynamics and the stability of mRNA transcripts; this coupling integrates codon bias into the concept of codon optimality, or the effects that specific codons and tRNA concentrations have on the efficiency and fidelity of the translation machinery. In this Review, we first discuss the evidence for codon-dependent effects on translation, beginning with the basic mechanisms through which translation perturbation can affect translation efficiency, protein folding and transcript stability. We then discuss how codon effects are leveraged by the cell to tailor the proteome to maintain homeostasis, execute specific gene expression programmes of growth or differentiation and optimize the efficiency of protein production.},
author = {Hanson, Gavin and Coller, Jeff},
doi = {10.1038/nrm.2017.91},
issn = {14710080},
journal = {Nature Reviews Molecular Cell Biology},
month = {jan},
number = {1},
pages = {20--30},
pmid = {29018283},
publisher = {Nature Publishing Group},
title = {{Translation and Protein Quality Control: Codon optimality, bias and usage in translation and mRNA decay}},
volume = {19},
year = {2018}
}
@article{Harris1966,
author = {Harris, Harry},
issn = {0080-4649},
journal = {Proceedings of the Royal Society of London. Series B. Biological Sciences},
number = {995},
pages = {298--310},
publisher = {The Royal Society London},
title = {{C. Genetics of Man Enzyme polymorphisms in man}},
volume = {164},
year = {1966}
}
@article{Hartl1985,
abstract = {Many enzymes in intermediary metabolism manifest saturation kinetics in which flux is a concave function of enzyme activity and often of the Michaelis-Menten form. The result is that, when natural selection favors increased enzyme activity so as to maximize flux, a point of diminishing returns will be attained in which any increase in flux results in a disproportionately small increase in fitness. Enzyme activity ultimately will reach a level at which the favorable effect of an increase in activity is of the order 1/(4Ne) or smaller, where Ne is the effective population number. At this point, many mutations that result in small changes in activity will result in negligible changes in fitness and will be selectively nearly neutral. We propose that this process is a mechanism whereby conditions for the occurrence of nearly neutral mutations and gene substitutions can be brought about by the long-continued action of natural selection. Evidence for the hypothesis derives from metabolic theory, direct studies of flux, studies of null and other types of alleles in Drosophila melanogaster and chemostat studies in Escherichia coli. Limitations and complications of the theory include changes in environment or genetic background, enzymes with sharply defined optima of activity, overdominance, pleiotropy, multifunctional enzymes and branched metabolic pathways. We conclude that the theory is a useful synthesis that unites many seemingly unrelated observations. The principal theoretical conclusion is that the conditions for the occurrence of neutral evolution can be brought about as an indirect result of the action of natural selection.},
author = {Hartl, Daniel L and Dykhuizen, Daniel E and Dean, Antony M},
file = {:home/thibault/.var/app/com.elsevier.MendeleyDesktop/data/data/Mendeley Ltd./Mendeley Desktop/Downloaded/Hartl, Dykhuizen, Dean - 1985 - Limits of adaptation the evolution of selective neutrality.pdf:pdf},
journal = {Genetics},
month = {nov},
number = {3},
pages = {655 LP -- 674},
title = {{Limits of adaptation: the evolution of selective neutrality}},
url = {http://www.genetics.org/content/111/3/655.abstract},
volume = {111},
year = {1985}
}
@article{Hartl1996,
abstract = {One implication of Kacser's analysis of complex metabolic systems is that mutations with small effects exist as a consequence of the typically small flux control coefficient relating enzyme activity to the rate of a metabolic process. Although a slightly detrimental mutation is somewhat less likely to become fixed by chance than a slightly favorable mutation, mutations that are slightly detrimental might be expected to be more numerous than favorable mutations owing to the previous incorporation of favorable mutations by a long history of natural selection. The result is that, as Ohta has pointed out, a significant fraction of mutations that are fixed in evolution are slightly detrimental. In the long run, the fixation of detrimental mutations in a gene increases the opportunity for the occurrence of a compensatory favorable mutation, either in the same gene or in an interacting gene. On a suitably long timescale, therefore, every gene incorporates favorable mutations that compensate for detrimental mutations previously fixed. This form of evolution is driven primarily by natural selection, but it results in no change or permanent improvement in enzymatic function.},
author = {Hartl, Daniel L. and Taubes, Clifford H.},
doi = {10.1006/jtbi.1996.0168},
file = {:home/thibault/.var/app/com.elsevier.MendeleyDesktop/data/data/Mendeley Ltd./Mendeley Desktop/Downloaded/Hartl, Taubes - 1996 - Compensatory nearly neutral mutations Selection without adaptation.pdf:pdf},
issn = {00225193},
journal = {Journal of Theoretical Biology},
month = {oct},
number = {3},
pages = {303--309},
publisher = {Academic Press},
title = {{Compensatory nearly neutral mutations: Selection without adaptation}},
volume = {182},
year = {1996}
}
@article{Harvey1991,
abstract = {There is no empirical evidence for the claim that basal or active daily metabolic rates contribute to taxonomic variation in mammalian or eutherian life histories when body-size effects are controlled for. There is also no empirical evidence for the claim that dietary differences contribute to taxonomic variation in mammalian or eutherian metabolic rates when bodysize effects are controlled for.},
author = {Harvey, Paul H. and Pagel, Mark D. and Rees, Jane A.},
doi = {10.1086/285183},
issn = {0003-0147},
journal = {The American Naturalist},
month = {apr},
number = {4},
pages = {556--566},
publisher = { University of Chicago Press },
title = {{Mammalian Metabolism and Life Histories}},
url = {https://www.journals.uchicago.edu/doi/10.1086/285183},
volume = {137},
year = {1991}
}
@article{Hastings1970,
abstract = {[A generalization of the sampling method introduced by Metropolis et al. (1953) is presented along with an exposition of the relevant theory, techniques of application and methods and difficulties of assessing the error in Monte Carlo estimates. Examples of the methods, including the generation of random orthogonal matrices and potential applications of the methods to numerical problems arising in statistics, are discussed.]},
author = {Hastings, W K},
doi = {10.2307/2334940},
file = {:home/thibault/.var/app/com.elsevier.MendeleyDesktop/data/data/Mendeley Ltd./Mendeley Desktop/Downloaded/Hastings - 1970 - Monte Carlo sampling methods using Markov chains and their applications.pdf:pdf},
issn = {00063444},
journal = {Biometrika},
month = {jun},
number = {1},
pages = {97--109},
publisher = {[Oxford University Press, Biometrika Trust]},
title = {{Monte Carlo Sampling Methods Using Markov Chains and Their Applications}},
url = {http://www.jstor.org/stable/2334940},
volume = {57},
year = {1970}
}
@article{Hawkins2019,
abstract = {Historically, the evolution of bats has been analyzed using a small number of genetic loci for many species or many genetic loci for a few species. Here we present a phylogeny of 18 bat species, each of which is represented in 1,107 orthologous gene alignments used to build the tree. We generated a transcriptome sequence of Hypsignathus monstrosus, the African hammer-headed bat, and additional transcriptome sequence for Rousettus aegyptiacus, the Egyptian fruit bat. We then combined these data with existing genomic and transcriptomic data from 16 other bat species. In the analysis of such datasets, there is no clear consensus on the most reliable computational methods for the curation of quality multiple sequence alignments since these public datasets represent multiple investigators and methods, including different source materials (chromosomal DNA or expressed RNA). Here we lay out a systematic analysis of parameters and produce an advanced pipeline for curating orthologous gene alignments from combined transcriptomic and genomic data, including a software package: The Mismatching Isoform eXon Remover (MIXR). Using this method, we created alignments of 11,677 bat genes, 1,107 of which contain orthologs from all 18 species. Using the orthologous gene alignments created, we assessed bat phylogeny and also performed a holistic analysis of positive selection acting in bat genomes. We found that 181 genes have been subject to positive natural selection. This list is dominated by genes involved in immune responses and genes involved in the production of collagens.},
author = {Hawkins, John A. and Kaczmarek, Maria E. and M{\"{u}}ller, Marcel A. and Drosten, Christian and Press, William H. and Sawyer, Sara L.},
doi = {10.1073/pnas.1814995116},
file = {:home/thibault/.var/app/com.elsevier.MendeleyDesktop/data/data/Mendeley Ltd./Mendeley Desktop/Downloaded/Hawkins et al. - 2019 - A metaanalysis of bat phylogenetics and positive selection based on genomes and transcriptomes from 18 species.pdf:pdf},
issn = {10916490},
journal = {Proceedings of the National Academy of Sciences of the United States of America},
keywords = {Chiroptera,Gene alignment,Orthologous genes,Phylogenetics,Transcriptome},
number = {23},
pages = {11351--11360},
pmid = {31113885},
publisher = {National Academy of Sciences},
title = {{A metaanalysis of bat phylogenetics and positive selection based on genomes and transcriptomes from 18 species}},
volume = {166},
year = {2019}
}
@article{Hilton2017,
abstract = {It has recently become possible to experimentally measure the effects of all amino- acid point mutations to proteins using deep mutational scanning. These experimental measurements can inform site-specific phylogenetic substitution models of gene evolution in nature. Here we describe software that efficiently performs analyses with such substitution models. This software, phydms, can be used to compare the results of deep mutational scanning experiments to the selection on genes in nature. Given a phylogenetic tree topology inferred with another program, phydms enables rigorous comparison of how well different experiments on the same gene capture actual natural selection. It also enables re-scaling of deep mutational scanning data to account for differences in the stringency of selection in the lab and nature. Finally, phydms can identify sites that are evolving differently in nature than expected from experiments in the lab. As data from deep mutational scanning experiments become increasingly widespread, phydms will facilitate quantitative comparison of the experimental results to the actual selection pressures shaping evolution in nature.},
author = {Hilton, Sarah K. and Doud, Michael B. and Bloom, Jesse D.},
doi = {10.7717/peerj.3657},
file = {:home/thibault/.var/app/com.elsevier.MendeleyDesktop/data/data/Mendeley Ltd./Mendeley Desktop/Downloaded/Hilton, Doud, Bloom - 2017 - Phydms Software for phylogenetic analyses informed by deep mutational scanning.pdf:pdf},
issn = {21678359},
journal = {PeerJ},
keywords = {Amino acid preferences,Beta lactamase,Codon substitution model,Deep mutational scanning,Diversifying selection,ExpCM,Hemagglutinin,Phylogenetics,Positive selection,dN/dS},
month = {jul},
number = {7},
pages = {e3657},
publisher = {PeerJ Inc.},
title = {{Phydms: Software for phylogenetic analyses informed by deep mutational scanning}},
url = {https://peerj.com/articles/3657},
volume = {2017},
year = {2017}
}
@article{Hindre2012,
abstract = {Microbiology research has recently undergone major developments that have led to great progress towards obtaining an integrated view of microbial cell function. Microbial genetics, high-throughput technologies and systems biology have all provided an improved understanding of the structure and function of bacterial genomes and cellular networks. However, integrated evolutionary perspectives are needed to relate the dynamics of adaptive changes to the phenotypic and genotypic landscapes of living organisms. Here, we review evolution experiments, carried out both in vivo with microorganisms and in silico with artificial organisms, that have provided insights into bacterial adaptation and emphasize the potential of bacterial regulatory networks to evolve. {\textcopyright} 2012 Macmillan Publishers Limited. All rights reserved.},
author = {Hindr{\'{e}}, Thomas and Knibbe, Carole and Beslon, Guillaume and Schneider, Dominique},
doi = {10.1038/nrmicro2750},
issn = {17401526},
journal = {Nature Reviews Microbiology},
keywords = {Bacteria,Bacterial genetics,Evolution,Experimental evolution,Regulatory networks},
month = {may},
number = {5},
pages = {352--365},
publisher = {Nature Publishing Group},
title = {{New insights into bacterial adaptation through in vivo and in silico experimental evolution}},
url = {https://www.nature.com/articles/nrmicro2750 https://www.nature.com/articles/nrmicro2750/},
volume = {10},
year = {2012}
}
@article{Hingorani2014,
abstract = {In this review, we compare and contrast current knowledge about in vitro and in vivo protein folding. Major advances in understanding fundamental principles underlying protein folding in optimized in vitro conditions have yielded detailed physicochemical principles of folding landscapes for small, single domain proteins. In addition, there has been increased research focusing on the key features of protein folding in the cell that differentiate it from in vitro folding, such as co-translational folding, chaperone-facilitated folding, and folding in crowded conditions with many weak interactions. Yet these two research areas have not been bridged effectively in research carried out to date. This review points to gaps between the two that are ripe for future research. Moreover, we emphasize the biological selection pressures that impact protein folding in vivo and how fitness drives the evolution of protein sequences in ways that may place foldability in tension with other requirements on a given protein. We suggest that viewing the physicochemical process of protein folding through the lens of evolution will unveil new insights and pose novel challenges about in-cell folding landscapes. {\textcopyright} 2013 Elsevier Ltd.},
author = {Hingorani, Karan S. and Gierasch, Lila M.},
doi = {10.1016/j.sbi.2013.11.007},
file = {:home/thibault/.var/app/com.elsevier.MendeleyDesktop/data/data/Mendeley Ltd./Mendeley Desktop/Downloaded/Hingorani, Gierasch - 2014 - Comparing protein folding in vitro and in vivo Foldability meets the fitness challenge.pdf:pdf},
issn = {0959440X},
journal = {Current Opinion in Structural Biology},
month = {feb},
number = {1},
pages = {81--90},
publisher = {Elsevier Current Trends},
title = {{Comparing protein folding in vitro and in vivo: Foldability meets the fitness challenge}},
volume = {24},
year = {2014}
}
@article{ho_time_2005,
author = {Ho, Simon Y W and Phillips, Matthew J and Cooper, Alan and Drummond, Alexei J},
doi = {10.1093/molbev/msi145},
file = {:home/thibault/.mozilla/firefox/rh9sos1m.default/zotero/storage/F6CU2UDB/Ho et al. - 2005 - Time Dependency of Molecular Rate Estimates and Sy.pdf:pdf},
issn = {0737-4038},
journal = {Molecular Biology and Evolution},
number = {7},
pages = {1561--1568},
title = {{Time Dependency of Molecular Rate Estimates and Systematic Overestimation of Recent Divergence Times}},
url = {https://academic.oup.com/mbe/article/22/7/1561/974191/Time-Dependency-of-Molecular-Rate-Estimates-and},
volume = {22},
year = {2005}
}
@article{Holder2008,
author = {Holder, Mark T and Zwickl, Derrick J and Dessimoz, Christophe},
doi = {10.1098/rstb.2008.0162},
journal = {Philosophical transactions of the Royal Society of London. Series B, Biological sciences},
number = {October},
pages = {4013--4021},
title = {{Evaluating the robustness of phylogenetic methods to among-site variability in substitution processes}},
year = {2008}
}
@article{Horvilleur2014,
abstract = {Motivation: Brownian models have been introduced in phylogenetics for describing variation in substitution rates through time, with applications to molecular dating or to the comparative analysis of variation in substitution patterns among lineages. Thus far, however, the Monte Carlo implementations of these models have relied on crude approximations, in which the Brownian process is sampled only at the internal nodes of the phylogeny or at the midpoints along each branch, and the unknown trajectory between these sampled points is summarized by simple branchwise average substitution rates. Results: A more accurate Monte Carlo approach is introduced, explicitly sampling a fine-grained discretization of the trajectory of the (potentially multivariate) Brownian process along the phylogeny. Generic Monte Carlo resampling algorithms are proposed for updating the Brownian paths along and across branches. Specific computational strategies are developed for efficient integration of the finite-time substitution probabilities across branches induced by the Brownian trajectory. The mixing properties and the computational complexity of the resulting Markov chain Monte Carlo sampler scale reasonably with the discretization level, allowing practical applications with up to a few hundred discretization points along the entire depth of the tree. The method can be generalized to other Markovian stochastic processes, making it possible to implement a wide range of time-dependent substitution models with well-controlled computational precision.},
author = {Horvilleur, B. and Lartillot, N.},
doi = {10.1093/bioinformatics/btu485},
file = {:home/thibault/.var/app/com.elsevier.MendeleyDesktop/data/data/Mendeley Ltd./Mendeley Desktop/Downloaded/Horvilleur, Lartillot - 2014 - Monte Carlo algorithms for Brownian phylogenetic models.pdf:pdf},
issn = {1367-4803},
journal = {Bioinformatics},
month = {nov},
number = {21},
pages = {3020--3028},
publisher = {Oxford University Press},
title = {{Monte Carlo algorithms for Brownian phylogenetic models}},
url = {https://academic.oup.com/bioinformatics/article-lookup/doi/10.1093/bioinformatics/btu485},
volume = {30},
year = {2014}
}
@article{Huang2014,
abstract = {Background: Protein sites evolve at different rates due to functional and biophysical constraints. It is usually considered that the main structural determinant of a site's rate of evolution is its Relative Solvent Accessibility (RSA). However, a recent comparative study has shown that the main structural determinant is the site's Local Packing Density (LPD). LPD is related with dynamical flexibility, which has also been shown to correlate with sequence variability. Our purpose is to investigate the mechanism that connects a site's LPD with its rate of evolution. Results: We consider two models: an empirical Flexibility Model and a mechanistic Stress Model. The Flexibility Model postulates a linear increase of site-specific rate of evolution with dynamical flexibility. The Stress Model, introduced here, models mutations as random perturbations of the protein's potential energy landscape, for which we use simple Elastic Network Models (ENMs). To account for natural selection we assume a single active conformation and use basic statistical physics to derive a linear relationship between site-specific evolutionary rates and the local stress of the mutant's active conformation.We compare both models on a large and diverse dataset of enzymes. In a protein-by-protein study we found that the Stress Model outperforms the Flexibility Model for most proteins. Pooling all proteins together we show that the Stress Model is strongly supported by the total weight of evidence. Moreover, it accounts for the observed nonlinear dependence of sequence variability on flexibility. Finally, when mutational stress is controlled for, there is very little remaining correlation between sequence variability and dynamical flexibility. Conclusions: We developed a mechanistic Stress Model of evolution according to which the rate of evolution of a site is predicted to depend linearly on the local mutational stress of the active conformation. Such local stress is proportional to LPD, so that this model explains the relationship between LPD and evolutionary rate. Moreover, the model also accounts for the nonlinear dependence between evolutionary rate and dynamical flexibility. {\textcopyright} 2014 Huang et al.; licensee BioMed Central Ltd.},
author = {Huang, Tsun Tsao and {Del Valle Marcos}, Mar{\'{i}}a Laura and Hwang, Jenn Kang and Echave, Julian},
doi = {10.1186/1471-2148-14-78},
file = {:home/thibault/.var/app/com.elsevier.MendeleyDesktop/data/data/Mendeley Ltd./Mendeley Desktop/Downloaded/Huang et al. - 2014 - A mechanistic stress model of protein evolution accounts for site-specific evolutionary rates and their relationsh.pdf:pdf},
issn = {14712148},
journal = {BMC Evolutionary Biology},
keywords = {Elastic network model,Flexibility,Local packing density,Mean local mutational stress,Mean square fluctuation,Protein evolution,Site-specific substitution rate,Stress},
month = {apr},
number = {1},
pages = {78},
publisher = {BioMed Central Ltd.},
title = {{A mechanistic stress model of protein evolution accounts for site-specific evolutionary rates and their relationship with packing density and flexibility}},
url = {http://bmcevolbiol.biomedcentral.com/articles/10.1186/1471-2148-14-78},
volume = {14},
year = {2014}
}
@article{Hubby1966,
author = {Hubby, Jack L and Lewontin, Richard C},
journal = {Genetics},
number = {2},
pages = {577},
publisher = {Genetics Society of America},
title = {{A molecular approach to the study of genic heterozygosity in natural populations. I. The number of alleles at different loci in Drosophila pseudoobscura}},
volume = {54},
year = {1966}
}
@article{Huelsenbeck2006,
author = {Huelsenbeck, John P and Jain, Sonia and Frost, Simon W D and {Kosakovsky Pond}, Sergei L.},
doi = {10.1073/pnas.0508279103},
journal = {Proceedings of the National Academy of Sciences},
number = {16},
pages = {6263--6268},
title = {{A Dirichlet process model for detecting positive selection in protein-coding DNA sequences}},
volume = {103},
year = {2006}
}
@article{Huelsenbeck2000,
abstract = {The molecular clock hypothesis remains an important conceptual and analytical tool in evolutionary biology despite the repeated observation that the clock hypothesis does not perfectly explain observed DNA sequence variation. We introduce a parametric model that relaxes the molecular clock by allowing rates to vary across lineages according to a compound Poisson process. Events of substitution rate change are placed onto a phylogenetic tree according to a Poisson process. When an event of substitution rate change occurs, the current rate of substitution is modified by a gamma-distributed random variable. Parameters of the model can be estimated using Bayesian inference. We use Markov chain Monte Carlo integration to evaluate the posterior probability distribution because the posterior probability involves high dimensional integrals and summations. Specifically, we use the Metropolis-Hastings-Green algorithm with 11 different move types to evaluate the posterior distribution. We demonstrate the method by analyzing a complete mtDNA sequence data set from 23 mammals. The model presented here has several potential advantages over other models that have been proposed to relax the clock because it is parametric and does not assume that rates change only at speciation events. This model should prove useful for estimating divergence times when substitution rates vary across lineages.},
author = {Huelsenbeck, John P and Larget, Bret and Swofford, David},
journal = {Genetics},
month = {apr},
number = {4},
pages = {1879 LP  -- 1892},
title = {{A Compound Poisson Process for Relaxing the Molecular Clock}},
url = {http://www.genetics.org/content/154/4/1879.abstract},
volume = {154},
year = {2000}
}
@article{Huelsenbeck2004,
abstract = {In protein-coding DNA sequences, historical patterns of selection can be inferred from amino acid substitution patterns. High relative rates of nonsynonymous to synonymous changes ($\omega$ = dNl dS) are a clear indicator of positive, or directional, selection, and several recently developed methods attempt to distinguish these sites from those under neutral or purifying selection. One method uses an empirical Bayesian framework that accounts for varying selective pressures across sites while conditioning on the parameters of the model of DNA evolution and on the phylogenetic history. We describe a method that identifies sites under diversifying selection using a fully Bayesian framework. Similar to earlier work, the method presented here allows the rate of nonsynonymous to synonymous changes to vary among sites. The significant difference in using a fully Bayesian approach lies in our ability to account for uncertainty in parameters including the tree topology, branch lengths, and the codon model of DNA substitution. We demonstrate the utility of the fully Bayesian approach by applying our method to a data set of the vertebrate $\beta$-globin gene. Compared to a previous analysis of this data set, the hierarchical model found most of the same sites to be in the positive selection class, but with a few striking exceptions.},
author = {Huelsenbeck, John P. and Dyer, Kelly A.},
doi = {10.1007/s00239-004-2588-9},
issn = {00222844},
journal = {Journal of Molecular Evolution},
keywords = {Bayesian estimation,Codon model,Hierarchical Bayes,Markov chain Monte Carlo},
month = {jun},
number = {6},
pages = {661--672},
pmid = {15461423},
publisher = {Springer},
title = {{Bayesian estimation of positively selected sites}},
url = {https://link.springer.com/article/10.1007/s00239-004-2588-9},
volume = {58},
year = {2004}
}
@article{Huelsenbeck2003,
author = {Huelsenbeck, John P. and Rannala, Bruce},
doi = {10.1111/j.0014-3820.2003.tb00332.x},
issn = {0014-3820},
journal = {Evolution},
keywords = {Bayesian inference,Markov chain Monte Carlo,comparative method,independent contrasts,multivariate normal},
month = {jun},
number = {6},
pages = {1237--1247},
publisher = {John Wiley {\&} Sons, Ltd (10.1111)},
title = {{Detecting correlation between characters in a comparative analysis with uncertain phylogeny}},
url = {http://doi.wiley.com/10.1111/j.0014-3820.2003.tb00332.x},
volume = {57},
year = {2003}
}
@article{Huelsenbeck2000a,
abstract = {Many evolutionary studies use comparisons across species to detect evidence of natural selection and to examine the rate of character evolution. Statistical analyses in these studies are usually performed by means of a species phylogeny to accommodate the effects of shared evolutionary history. The phylogeny is usually treated as known without error; this assumption is problematic because inferred phylogenies are subject to both stochastic and systematic errors. We describe methods for accommodating phylogenetic uncertainty in evolutionary studies by means of Bayesian inference. The methods are computationally intensive but general enough to be applied in most comparative evolutionary studies.},
author = {Huelsenbeck, John P. and Rannala, Bruce and Masly, John P.},
doi = {10.1126/science.288.5475.2349},
issn = {00368075},
journal = {Science},
month = {jun},
number = {5475},
pages = {2349--2350},
pmid = {10875916},
publisher = {American Association for the Advancement of Science},
title = {{Accommodating phylogenetic uncertainty in evolutionary studies}},
url = {https://science.sciencemag.org/content/288/5475/2349 https://science.sciencemag.org/content/288/5475/2349.abstract},
volume = {288},
year = {2000}
}
@article{Huelsenbeck2001,
abstract = {Summary: The program MRBAYES performs Bayesian inference of phylogeny using a variant of Markov chain Monte Carlo.},
author = {Huelsenbeck, John P. and Ronquist, Fredrik},
doi = {10.1093/bioinformatics/17.8.754},
file = {:home/thibault/.var/app/com.elsevier.MendeleyDesktop/data/data/Mendeley Ltd./Mendeley Desktop/Downloaded/Huelsenbeck, Ronquist - 2001 - MRBAYES Bayesian inference of phylogenetic trees.pdf:pdf},
issn = {13674803},
journal = {Bioinformatics},
month = {aug},
number = {8},
pages = {754--755},
pmid = {11524383},
publisher = {Oxford University Press},
title = {{MRBAYES: Bayesian inference of phylogenetic trees}},
url = {http://brahms.biology.rochester.edu/software.html.},
volume = {17},
year = {2001}
}
@article{Hughes2005,
abstract = {The nearly neutral theory of molecular evolution predicts that slightly deleterious mutations subject to purifying selection are widespread in natural populations, particularly those of large effective population size. To test this hypothesis, the standardized difference between pairwise nucleotide difference and number of segregation sites (corrected for number of sequences) was estimated for 149 population data sets from 84 species of bacteria. This quantity (Tajima's D-statistic) was estimated separately for synonymous (D syn) and nonsynonymous (Dnon) polymorphisms. D syn was positive in 70{\%} of data sets, and the overall median D syn (0.873) was positive. By contrast Dnon was negative in 68{\%} of data sets, and the overall median Dnon (-0.656) was negative. The preponderance of negative values of Dnon is evidence that there are widespread rare nonsynonymous polymorphisms in the process of being eliminated by purifying selection, as predicted to occur in populations with large effective size by the nearly neutral theory. The major exceptions to this trend were seen among surface proteins, particularly those of bacteria parasitic on vertebrates, which included a number of cases of polymorphisms apparently maintained by balancing selection. Copyright {\textcopyright} 2005 by the Genetics Society of America.},
author = {Hughes, Austin L.},
doi = {10.1534/genetics.104.036939},
file = {:home/thibault/.var/app/com.elsevier.MendeleyDesktop/data/data/Mendeley Ltd./Mendeley Desktop/Downloaded/Hughes - 2005 - Evidence for abundant slightly deleterious polymorphisms in bacterial populations.pdf:pdf},
issn = {00166731},
journal = {Genetics},
month = {feb},
number = {2},
pages = {533--538},
pmid = {15545641},
publisher = {Genetics},
title = {{Evidence for abundant slightly deleterious polymorphisms in bacterial populations}},
url = {https://www.genetics.org/content/169/2/533 https://www.genetics.org/content/169/2/533.abstract},
volume = {169},
year = {2005}
}
@article{Hurst1999,
abstract = {Approximately two thirds of all knockouts of individual mouse genes give rise to viable fertile mice. These genes have thus been termed 'non-essential' in contrast to 'essential' genes, the knockouts of which result in death or infertility. Although non-essential genes are likely to be under selection that favours sequence conservation [1], it is predicted that they are less subject to such stabilising selection than essential genes, and hence evolve faster [2]. We have addressed this issue by analysing the molecular evolution of 108 non-essential and 67 essential genes that have been sequenced in both mouse and rat. On preliminary analysis, the non-essential genes appeared to be faster evolving than the essential ones. We found, however, that the non-essential class contains a disproportionate number of immune-system genes that may be under directional selection (that is, selection favouring change) because of host-parasite coevolution. After correction for this bias, we found that the rate at which genes evolve does not correlate with the severity of the knockout phenotype. This was corroborated by the finding that, whereas neuron-specific genes have significantly lower rates of change than other genes, essential and non-essential neuronal genes have comparable rates of evolution. Our findings most probably reflect strong selection acting against even very subtle deleterious phenotypes, and indicate that the putative involvement of directional selection in host-parasite coevolution and gene expression within the nervous system explains much more of the variance in rates of gene evolution than does the knockout phenotype.},
author = {Hurst, Laurence D. and Smith, Nick G.C.},
doi = {10.1016/S0960-9822(99)80334-0},
file = {:home/thibault/.var/app/com.elsevier.MendeleyDesktop/data/data/Mendeley Ltd./Mendeley Desktop/Downloaded/Hurst, Smith - 1999 - Do essential genes evolve slowly.pdf:pdf},
issn = {09609822},
journal = {Current Biology},
month = {jul},
number = {14},
pages = {747--750},
pmid = {10421576},
publisher = {Current Biology Ltd},
title = {{Do essential genes evolve slowly?}},
volume = {9},
year = {1999}
}
@article{Irvahn2014,
abstract = {Abstract Phylogenetic stochastic mapping is a method for reconstructing the history of trait changes on a phylogenetic tree relating species/organism carrying the trait. State-of-the-art methods as...},
author = {Irvahn, Jan and Minin, Vladimir N.},
doi = {10.1089/cmb.2014.0062},
issn = {1066-5277},
journal = {Journal of Computational Biology},
keywords = {MCMC,codon models,data augmentation,evolution,uniformization},
month = {sep},
number = {9},
pages = {676--690},
publisher = {Mary Ann Liebert, Inc. 140 Huguenot Street, 3rd Floor New Rochelle, NY 10801 USA},
title = {{Phylogenetic stochastic mapping without matrix exponentiation}},
url = {http://www.liebertpub.com/doi/10.1089/cmb.2014.0062},
volume = {21},
year = {2014}
}
@article{Ising1925,
author = {Ising, Ernst},
doi = {10.1007/BF02980577},
issn = {00443328},
journal = {Zeitschrift f{\"{u}}r Physik},
keywords = {Beam Physics,Hadrons,Heavy Ions,Nuclear Fusion,Nuclear Physics,Particle Acceleration and Detection},
month = {feb},
number = {1},
pages = {253--258},
publisher = {Springer},
title = {{Beitrag zur Theorie des Ferromagnetismus}},
volume = {31},
year = {1925}
}
@article{Jacquier2013,
abstract = {Adaptation proceeds through the selection of mutations. The distribution of mutant fitness effect and the forces shaping this distribution are therefore keys to predict the evolutionary fate of organisms and their constituents such as enzymes. Here, by producing and sequencing a comprehensive collection of 10,000 mutants, we explore the mutational landscape of one enzyme involved in the spread of antibiotic resistance, the beta-lactamase TEM-1. We measured mutation impact on the enzyme activity through the estimation of amoxicillin minimum inhibitory concentration on a subset of 990 mutants carrying a unique missense mutation, representing 64{\%} of possible amino acid changes in that protein reachable by point mutation. We established that mutation type, solvent accessibility of residues, and the predicted effect of mutations on protein stability primarily determined alone or in combination changes in minimum inhibitory concentration of mutants. Moreover, we were able to capture the drastic modification of the mutational landscape induced by a single stabilizing point mutation (M182T) by a simple model of protein stability. This work thereby provides an integrated framework to study mutation effects and a tool to understand/define better the epistatic interactions.},
author = {Jacquier, Herv{\'{e}} and Birgy, Andr{\'{e}} and {Le Nagard}, Herv{\'{e}} and Mechulam, Yves and Schmitt, Emmanuelle and Glodt, J{\'{e}}r{\'{e}}my and Bercot, Beatrice and Petit, Emmanuelle and Poulain, Julie and Barnaud, Guil{\`{e}}ne and Gros, Pierre Alexis and Tenaillon, Olivier},
doi = {10.1073/pnas.1215206110},
file = {:home/thibault/.var/app/com.elsevier.MendeleyDesktop/data/data/Mendeley Ltd./Mendeley Desktop/Downloaded/Jacquier et al. - 2013 - Capturing the mutational landscape of the beta-lactamase TEM-1.pdf:pdf},
issn = {00278424},
journal = {Proceedings of the National Academy of Sciences of the United States of America},
keywords = {Adaptive landscape,Distribution of fitness effects,Epistasis},
month = {aug},
number = {32},
pages = {13067--13072},
publisher = {National Academy of Sciences},
title = {{Capturing the mutational landscape of the beta-lactamase TEM-1}},
url = {https://www.pnas.org/content/110/32/13067 https://www.pnas.org/content/110/32/13067.abstract},
volume = {110},
year = {2013}
}
@article{James2017,
abstract = {Selection is expected to be more efficient in species that are more diverse because both the efficiency of natural selection and DNA sequence diversity are expected to depend upon the effective population size. We explore this relationship across a data set of 751 mammal species for which we have mitochondrial polymorphism data. We introduce a method by which we can examine the relationship between our measure of the efficiency of natural selection, the nonsynonymous relative to the synonymous nucleotide site diversity ($\pi$ N /$\pi$ S), and synonymous nucleotide diversity ($\pi$ S), avoiding the statistical non-independence between the two quantities. We show that these two variables are strongly negatively and linearly correlated on a log scale. The slope is such that as $\pi$ S doubles, $\pi$ N /$\pi$ S is reduced by 34{\%}. We show that the slope of this relationship differs between the two phylogenetic groups for which we have the most data, rodents and bats, and that it also differs between species with high and low body mass, and between those with high and low mass-specific metabolic rate.},
author = {James, J. and Castellano, D. and Eyre-Walker, A.},
doi = {10.1038/hdy.2016.108},
file = {:home/thibault/.var/app/com.elsevier.MendeleyDesktop/data/data/Mendeley Ltd./Mendeley Desktop/Downloaded/James, Castellano, Eyre-Walker - 2017 - DNA sequence diversity and the efficiency of natural selection in animal mitochondrial DNA.pdf:pdf},
issn = {13652540},
journal = {Heredity},
keywords = {Molecular evolution,Population genetics},
month = {jan},
number = {1},
pages = {88--95},
publisher = {Nature Publishing Group},
title = {{DNA sequence diversity and the efficiency of natural selection in animal mitochondrial DNA}},
url = {www.nature.com/hdy},
volume = {118},
year = {2017}
}
@article{Janin1995,
abstract = {Specific recognition is illustrated by X-ray structures of protease-inhibitor, antigen-antibody and other high affinity complexes including five electron transfer complexes. We attempt to give a physical definition to affinity and specificity on the basis of these data. In a protein-protein complex, specific recognition results from the assembly of complementary surfaces into well-packed interfaces that cover about 1500 {\AA}2 and contain about ten hydrogen bonds. These interfaces are larger than between molecules in protein crystals, and smaller than between subunits in oligomeric proteins. We relate the size and chemical nature of interfaces in complexes to the thermodynamical parameters that characterize affinity: the heat capacity and free enthalpy (Gibbs energy) of dissociation at equilibrium, the activation free enthalpy for the dissociation reaction. The same structural and thermodynamical parameters are inadequate for representing the specificity of recognition. We propose instead to describe specificity with the help of statistical physics, and we illustrate the application of the random energy model to antigen-antibody recognition by analyzing results of computer simulations by docking. {\textcopyright} 1995.},
author = {Janin, J.},
doi = {10.1016/0300-9084(96)88166-1},
file = {:home/thibault/.var/app/com.elsevier.MendeleyDesktop/data/data/Mendeley Ltd./Mendeley Desktop/Downloaded/Janin - 1995 - Principles of protein-protein recognition from structure to thermodynamics(2).pdf:pdf},
issn = {61831638},
journal = {Biochimie},
keywords = {accessible surface area,protein-protein interaction,random energy model,redox complexes,specificity entropy},
month = {jan},
number = {7-8},
pages = {497--505},
publisher = {Elsevier},
title = {{Principles of protein-protein recognition from structure to thermodynamics}},
volume = {77},
year = {1995}
}
@article{Janin1995a,
author = {Janin, Jo{\"{e}}l},
doi = {10.1016/S0079-6107(96)00001-6},
file = {:home/thibault/.var/app/com.elsevier.MendeleyDesktop/data/data/Mendeley Ltd./Mendeley Desktop/Downloaded/Janin - 1995 - Protein-protein recognition.pdf:pdf},
issn = {00796107},
journal = {Progress in Biophysics and Molecular Biology},
month = {jan},
number = {2-3},
pages = {145--166},
publisher = {Pergamon},
title = {{Protein-protein recognition}},
volume = {64},
year = {1995}
}
@article{Jensen2019,
abstract = {A recent article reassessing the Neutral Theory of Molecular Evolution claims that it is no longer as important as is widely believed. The authors argue that “the neutral theory was supported by unreliable theoretical and empirical evidence from the beginning, and that in light of modern, genome-scale data, we can firmly reject its universality.” Claiming that “the neutral theory has been overwhelmingly rejected,” they propose instead that natural selection is the major force shaping both between-species divergence and within-species variation. Although this is probably a minority view, it is important to evaluate such claims carefully in the context of current knowledge, as inaccuracies can sometimes morph into an accepted narrative for those not familiar with the underlying science. We here critically examine and ultimately reject Kern and Hahn's arguments and assessment, and instead propose that it is now abundantly clear that the foundational ideas presented five decades ago by Kimura and Ohta are indeed correct.},
author = {Jensen, Jeffrey D. and Payseur, Bret A. and Stephan, Wolfgang and Aquadro, Charles F. and Lynch, Michael and Charlesworth, Deborah and Charlesworth, Brian},
doi = {10.1111/evo.13650},
file = {:home/thibault/.var/app/com.elsevier.MendeleyDesktop/data/data/Mendeley Ltd./Mendeley Desktop/Downloaded/Jensen et al. - 2019 - The importance of the Neutral Theory in 1968 and 50 years on A response to Kern and Hahn 2018.pdf:pdf},
issn = {00143820},
journal = {Evolution},
keywords = {Population Genetics,The Neutral Theory of Molecular Evolution},
month = {jan},
number = {1},
pages = {111--114},
publisher = {Society for the Study of Evolution},
title = {{The importance of the Neutral Theory in 1968 and 50 years on: A response to Kern and Hahn 2018}},
url = {http://doi.wiley.com/10.1111/evo.13650},
volume = {73},
year = {2019}
}
@article{Jiang2018,
abstract = {Biological evolution generates a surprising amount of site-specific variability in protein sequences. Yet, attempts at modeling this process have been only moderately successful, and current models based on protein structural metrics explain, at best, 60{\%} of the observed variation. Surprisingly, simple measures of protein structure, such as solvent accessibility, are often better predictors of site-specific variability than more complex models employing all-atom energy functions and detailed structural modeling. We suggest here that these more complex models perform poorly because they lack consideration of the evolutionary process, which is, in part, captured by the simpler metrics. We compare protein sequences that are computationally designed to sequences that are computationally evolved using the same protein-design energy function and to homologous natural sequences. We find that, by a wide variety of metrics, evolved sequences are much more similar to natural sequences than are designed sequences. In particular, designed sequences are too conserved on the protein surface relative to natural sequences, whereas evolved sequences are not. Our results suggest that evolutionary simulation produces a realistic sampling of sequence space. By contrast, protein design—at least as currently implemented—does not. Existing energy functions seem to be sufficiently accurate to correctly describe the key thermodynamic constraints acting on protein sequences, but they need to be paired with realistic sampling schemes to generate realistic sequence alignments.},
author = {Jiang, Qian and Teufel, Ashley I. and Jackson, Eleisha L. and Wilke, Claus O.},
doi = {10.1534/genetics.118.300699},
file = {:home/thibault/.var/app/com.elsevier.MendeleyDesktop/data/data/Mendeley Ltd./Mendeley Desktop/Downloaded/Jiang et al. - 2018 - Beyond thermodynamic constraints Evolutionary sampling generates realistic protein sequence variation.pdf:pdf},
issn = {19432631},
journal = {Genetics},
keywords = {Protein evolution,Protein structure,Site specific variability},
month = {apr},
number = {4},
pages = {1387--1395},
pmid = {29382650},
publisher = {Genetics Society of America},
title = {{Beyond thermodynamic constraints: Evolutionary sampling generates realistic protein sequence variation}},
volume = {208},
year = {2018}
}
@article{Jimenez2018,
abstract = {Protein structures strongly influence molecular evolution. In particular, the evolutionary rate of a protein site depends on the number of its native contacts. Stability-constrained models of protein evolution consider this influence of protein structure on evolution by predicting the effect of mutations on the stability of the native state, but they currently neglect how mutations affect the protein structure. These models predict that buried protein sites with more native contacts are more constrained by natural selection and less variable, as observed. Nevertheless, previous work did not consider the stability against compact misfolded conformations, although it is known that the negative design that destabilizes these misfolded conformations influences protein evolution significantly. Here, we show that stability-constrained models that consider misfolding predict that site-specific sequence entropy and substitution rate peak at amphiphilic sites with an intermediate number of contacts, as these sites are less constrained than exposed sites with few contacts whose hydrophobicity must be limited. This result holds both for a mean-field model with independent sites and for a pairwise model that takes as a reference the wild-type sequence, but it contrasts with the observations that indicate that the entropy and the substitution rate decrease monotonically with the number of contacts. Our work suggests that stability-constrained models overestimate the tolerance of amphiphilic sites against mutations, either because of the limits of the free energy function or, more importantly in our opinion, because they do not consider how mutations perturb the native protein structure.},
author = {Jimenez, Marıa Jos{\'{e}} and Arenas, Miguel and Bastolla, Ugo},
doi = {10.1093/molbev/msx327},
file = {:home/thibault/.var/app/com.elsevier.MendeleyDesktop/data/data/Mendeley Ltd./Mendeley Desktop/Downloaded/Jimenez, Arenas, Bastolla - 2018 - Substitution rates predicted by stability-constrained models of protein evolution are not consistent.pdf:pdf},
issn = {15371719},
journal = {Molecular Biology and Evolution},
keywords = {Site-specific sequence entropy,Stability-constrained protein evolution,Structure-constrained protein evolution,Substitution rates},
number = {3},
pages = {743--755},
title = {{Substitution rates predicted by stability-constrained models of protein evolution are not consistent with empirical data}},
volume = {35},
year = {2018}
}
@article{Jones2016,
abstract = {A version of the mechanistic mutation-selection (MutSel) model that accounts for temporal dynamics at a site is presented. This is used to show that the rate ratio dN/dS at a site can be transiently {\textgreater}1 even when fitness coefficients are fixed or the fitness landscape is static. This occurs whenever a site drifts away from its fitness peak and is then forced back by selection, a process reminiscent of shifting balance. Shifting balance is strongest when the substitution process is not dominated by selection or drift, but admits interplay between the two. Under this condition, site-specific changes in dN/dS were inferred in 78-100{\%} of trials, and positive selection (i.e., dN/dS{\textgreater}1) in 10-40{\%} of trials, when sequence alignments generated under MutSel were fitted to two popular phenomenological branch-site models. These results demonstrate that positive selection can occur without a change in fitness regime, and that this is detectable by branch-site models. In addition, MutSel is used to show that a site can be occupied by a sub-optimal amino acid for long periods on a fixed landscape when selection is stringent. This has implications for the interpretation of constant-but-different site patterns typically attributed to changes in fitness. Furthermore, a version of MutSel with episodic changes in fitness coefficients is used to illustrate systematic differences between parameters used to generate data under MutSel and their counterparts estimated by a simple codon model. Motivated by a discrepancy in the literature, interpretation of dN/dS in the context of MutSel is also discussed.},
author = {Jones, Christopher T. and Youssef, Noor and Susko, Edward and Bielawski, Joseph P.},
doi = {10.1093/molbev/msw237},
file = {:home/thibault/.var/app/com.elsevier.MendeleyDesktop/data/data/Mendeley Ltd./Mendeley Desktop/Downloaded/Jones et al. - 2016 - Shifting Balance on a Static Mutation–Selection Landscape A Novel Scenario of Positive Selection.pdf:pdf},
issn = {15371719},
journal = {Molecular biology and evolution},
keywords = {codon models,dN/dS,population genetics,positive selection,site-specific fitness landscapes},
month = {nov},
number = {2},
pages = {391--407},
pmid = {28110273},
publisher = {Narnia},
title = {{Shifting balance on a static mutation–selection landscape: a novel scenario of positive selection}},
url = {https://academic.oup.com/mbe/article-lookup/doi/10.1093/molbev/msw237},
volume = {34},
year = {2017}
}
@article{Jones2020,
abstract = {A central objective in biology is to link adaptive evolution in a gene to structural and/or functional phenotypic novelties. Yet most analytic methods make inferences mainly from either phenotypic data or genetic data alone. A small number of models have been developed to infer correlations between the rate of molecular evolution and changes in a discrete or continuous life history trait. But such correlations are not necessarily evidence of adaptation. Here, we present a novel approach called the phenotype-genotype branch-site model (PG-BSM) designed to detect evidence of adaptive codon evolution associated with discrete-state phenotype evolution. An episode of adaptation is inferred under standard codon substitution models when there is evidence of positive selection in the form of an elevation in the nonsynonymous-to-synonymous rate ratio {\$}\backslashomega{\$} to a value {\$}\backslashomega {\textgreater} 1{\$}. As it is becoming increasingly clear that {\$}\backslashomega {\textgreater} 1{\$} can occur without adaptation, the PG-BSM was formulated to infer an instance of adaptive evolution without appealing to evidence of positive selection. The null model makes use of a covarion-like component to account for general heterotachy (i.e., random changes in the evolutionary rate at a site over time). The alternative model employs samples of the phenotypic evolutionary history to test for phenomenological patterns of heterotachy consistent with specific mechanisms of molecular adaptation. These include 1) a persistent increase/decrease in {\$}\backslashomega{\$} at a site following a change in phenotype (the pattern) consistent with an increase/decrease in the functional importance of the site (the mechanism); and 2) a transient increase in {\$}\backslashomega{\$} at a site along a branch over which the phenotype changed (the pattern) consistent with a change in the site's optimal amino acid (the mechanism). Rejection of the null is followed by post hoc analyses to identify sites with strongest evidence for adaptation in association with changes in the phenotype as well as the most likely evolutionary history of the phenotype. Simulation studies based on a novel method for generating mechanistically realistic signatures of molecular adaptation show that the PG-BSM has good statistical properties. Analyses of real alignments show that site patterns identified post hoc are consistent with the specific mechanisms of adaptation included in the alternate model. Further simulation studies show that the covarion-like component of the PG-BSM plays a crucial role in mitigating recently discovered statistical pathologies associated with confounding by accounting for heterotachy-by-any-cause. [Adaptive evolution; branch-site model; confounding; mutation-selection; phenotype-genotype.].},
author = {Jones, Christopher T. and Youssef, Noor and Susko, Edward and Bielawski, Joseph P. and Beaulieu, Jeremy},
doi = {10.1093/sysbio/syz075},
issn = {1076836X},
journal = {Systematic Biology},
month = {jul},
number = {4},
pages = {722--738},
pmid = {31730199},
publisher = {Oxford University Press},
title = {{A Phenotype-Genotype Codon Model for Detecting Adaptive Evolution}},
url = {https://academic.oup.com/sysbio/article/69/4/722/5626194},
volume = {69},
year = {2020}
}
@article{Jones1992,
abstract = {The prediction of protein tertiary structure from sequence using molecular energy calculations has not yet been successful; an alternative strategy of recognizing known motifs1 or folds2-4 in sequences looks more promising. We present here a new approach to fold recognition, whereby sequences are fitted directly onto the backbone coordinates of known protein structures. Our method for protein fold recognition involves automatic modelling of protein structures using a given sequence, and is based on the frameworks of known protein folds. The plausibility of each model, and hence the degree of compatibility between the sequence and the proposed structure, is evaluated by means of a set of empirical potentials derived from proteins of known structure. The novel aspect of our approach is that the matching of sequences to backbone coordinates is performed in full three-dimensional space, incorporating specific pair interactions explicitly. {\textcopyright} 1992 Nature Publishing Group.},
author = {Jones, D. T. and Taylort, W. R. and Thornton, J. M.},
doi = {10.1038/358086a0},
issn = {00280836},
journal = {Nature},
keywords = {Humanities and Social Sciences,Science,multidisciplinary},
number = {6381},
pages = {86--89},
publisher = {Nature Publishing Group},
title = {{A new approach to protein fold recognition}},
url = {https://www.nature.com/articles/358086a0},
volume = {358},
year = {1992}
}
@article{Jones1992a,
abstract = {An efficient means for generating mutation data matrices from large numbers of protein sequences is presented here. By means of an approximate peptide-based sequence comparison algorithm, the set sequences are clustered at the 85{\%} identity level. The closest relating pairs of sequences are aligned, and observed amino acid exchanges tallied in a matrix. The raw mutation frequency matrix is processed in a similar way to that described by Dayhoffet al. (1978), and so the resulting matrices may be easily used in current sequence analysis applications, in place of the standard mutation data matrices, which have not been updated for 13 years. The method is fast enough to process the entire SWISS-PROT databank in 20 h on a Sun SPARCstation 1, and is fast enough to generate a matrix from a specific family or class of proteins in minutes. Differences observed between our 250 PAM mutation data matrix and the matrix calculated by Dayhoff et al. are briefly discussed. {\textcopyright} 1992 Oxford University Press.},
author = {Jones, David T. and Taylor, William R. and Thornton, Janet M.},
doi = {10.1093/bioinformatics/8.3.275},
issn = {13674803},
journal = {Bioinformatics},
month = {jun},
number = {3},
pages = {275--282},
pmid = {1633570},
publisher = {Oxford Academic},
title = {{The rapid generation of mutation data matrices from protein sequences}},
url = {https://academic.oup.com/bioinformatics/article/8/3/275/193076},
volume = {8},
year = {1992}
}
@article{Juhling2008,
abstract = {One of the first specialized collections of nucleic acid sequences in life sciences was the ‘compilation of tRNA sequences and sequences of tRNA genes' (http://www.trna.uni-bayreuth.de). Here, an updated and completely restructured version of this compilation is presented (http://trnadb.bioinf.uni-leipzig.de). The new database, tRNAdb, is hosted and maintained in cooperation between the universities of Leipzig, Marburg, and Strasbourg. Reimplemented as a relational database, tRNAdb will be updated periodically and is searchable in a highly flexible and user-friendly way. Currently, it contains more than 12 000 tRNA genes, classified into families according to amino acid specificity. Furthermore, the implementation of the NCBI taxonomy tree facilitates phylogeny-related queries. The database provides various services including graphical representations of tRNA secondary structures, a customizable output of aligned or un-aligned sequences with a variety of individual and combinable search criteria, as well as the construction of consensus sequences for any selected set of tRNAs.},
author = {J{\"{u}}hling, Frank and M{\"{o}}rl, Mario and Hartmann, Roland K and Sprinzl, Mathias and Stadler, Peter F and P{\"{u}}tz, Joern},
doi = {10.1093/nar/gkn772},
issn = {0305-1048},
journal = {Nucleic Acids Research},
month = {oct},
number = {suppl{\_}1},
pages = {D159--D162},
title = {{tRNAdb 2009: compilation of tRNA sequences and tRNA genes}},
url = {https://doi.org/10.1093/nar/gkn772},
volume = {37},
year = {2008}
}
@article{Keightley2016,
abstract = {Many approaches for inferring adaptive molecular evolution analyze the unfolded site frequency spectrum (SFS), a vector of counts of sites with different numbers of copies of derived alleles in a sample of alleles from a population. Accurate inference of the high-copy-number elements of the SFS is difficult, however, because of misassignment of alleles as derived vs. ancestral. This is a known problem with parsimony using outgroup species. Here we show that the problem is particularly serious if there is variation in the substitution rate among sites brought about by variation in selective constraint levels. We present a new method for inferring the SFS using one or two outgroups that attempts to overcome the problem of misassignment. We show that two outgroups are required for accurate estimation of the SFS if there is substantial variation in selective constraints, which is expected to be the case for nonsynonymous sites in protein-coding genes. We apply the method to estimate unfolded SFSs for synonymous and nonsynonymous sites in a population of Drosophila melanogaster from phase 2 of the Drosophila Population Genomics Project. We use the unfolded spectra to estimate the frequency and strength of advantageous and deleterious mutations and estimate that ∼50{\%} of amino acid substitutions are positively selected but that {\textless}0.5{\%} of new amino acid mutations are beneficial, with a scaled selection strength of Nes ≈ 12.},
author = {Keightley, Peter D and Campos, Jos{\'{e}} L and Booker, Tom R and Charlesworth, Brian},
doi = {10.1534/genetics.116.188102},
file = {:home/thibault/.var/app/com.elsevier.MendeleyDesktop/data/data/Mendeley Ltd./Mendeley Desktop/Downloaded/Keightley et al. - 2016 - Inferring the Frequency Spectrum of Derived Variants to Quantify Adaptive Molecular Evolution in Protein-Codin.pdf:pdf},
issn = {1943-2631},
journal = {Genetics},
keywords = {Drosophila,adaptation,distribution of fitness effects,site frequency spectrum (SFS)},
month = {jun},
number = {2},
pages = {975--84},
pmid = {27098912},
publisher = {Genetics},
title = {{Inferring the Frequency Spectrum of Derived Variants to Quantify Adaptive Molecular Evolution in Protein-Coding Genes of Drosophila melanogaster.}},
url = {http://www.ncbi.nlm.nih.gov/pubmed/27098912 http://www.pubmedcentral.nih.gov/articlerender.fcgi?artid=PMC4896206},
volume = {203},
year = {2016}
}
@article{Kern2018,
abstract = {In this perspective, we evaluate the explanatory power of the neutral theory of molecular evolution, 50 years after its introduction by Kimura. We argue that the neutral theory was supported by unreliable theoretical and empirical evidence from the beginning, and that in light of modern, genome-scale data, we can firmly reject its universality. The ubiquity of adaptive variation both within and between species means that a more comprehensive theory of molecular evolution must be sought.},
author = {Kern, Andrew D. and Hahn, Matthew W.},
doi = {10.1093/molbev/msy092},
file = {:home/thibault/.var/app/com.elsevier.MendeleyDesktop/data/data/Mendeley Ltd./Mendeley Desktop/Downloaded/Kern, Hahn - 2018 - The neutral theory in light of natural selection.pdf:pdf},
issn = {15371719},
journal = {Molecular Biology and Evolution},
keywords = {Natural selection,Neutral theory,Population genetics},
month = {jun},
number = {6},
pages = {1366--1371},
pmid = {29722831},
publisher = {Oxford University Press},
title = {{The neutral theory in light of natural selection}},
url = {https://academic.oup.com/mbe/article/35/6/1366/4990884},
volume = {35},
year = {2018}
}
@article{Kidwell2002,
abstract = {It is generally accepted that the wide variation in genome size observed among eukaryotic species is more closely correlated with the amount of repetitive DNA than with the number of coding genes. Major types of repetitive DNA include transposable elements, satellite DNAs, simple sequences and tandem repeats, but reliable estimates of the relative contributions of these various types to total genome size have been hard to obtain. With the advent of genome sequencing, such information is starting to become available, but no firm conclusions can yet be made from the limited data currently available. Here, the ways in which transposable elements contribute both directly and indirectly to genome size variation are explored. Limited evidence is provided to support the existence of an approximately linear relationship between total transposable element DNA and genome size. Copy numbers per family are low and globally constrained in small genomes, but vary widely in large genomes. Thus, the partial release of transposable element copy number constraints appears to be a major characteristic of large genomes.},
author = {Kidwell, Margaret G.},
doi = {10.1023/A:1016072014259},
issn = {00166707},
journal = {Genetica},
keywords = {Genome size,Molecular evolution,Transposable element},
number = {1},
pages = {49--63},
pmid = {12188048},
publisher = {Springer},
title = {{Transposable elements and the evolution of genome size in eukaryotes}},
url = {https://link.springer.com/article/10.1023/A:1016072014259},
volume = {115},
year = {2002}
}
@article{Kim2017a,
abstract = {The distribution of fitness effects (DFE) has considerable importance in population genetics. To date, estimates of the DFE come from studies using a small number of individuals. Thus, estimates of the proportion of moderately to strongly deleterious new mutations may be unreliable because such variants are unlikely to be segregating in the data. Additionally, the true functional form of the DFE is unknown, and estimates of the DFE differ significantly between studies. Here we present a flexible and computationally tractable method, called Fit∂a∂i, to estimate the DFE of new mutations using the site frequency spectrum from a large number of individuals. We apply our approach to the frequency spectrum of 1300 Europeans from the Exome Sequencing Project ESP6400 data set, 1298 Danes from the LuCamp data set, and 432 Europeans from the 1000 Genomes Project to estimate the DFE of deleterious nonsynonymous mutations. We infer significantly fewer (0.38-0.84 fold) strongly deleterious mutations with selection coefficient |s| {\textless} 0.01 and more (1.24-1.43 fold) weakly deleterious mutations with selection coefficient |s| {\textless}0.001 compared to previous estimates. Furthermore, a DFE that is a mixture distribution of a point mass at neutrality plus a gamma distribution fits better than a gamma distribution in two of the three data sets. Our results suggest that nearly neutral forces play a larger role in human evolution than previously thought.},
author = {Kim, Bernard Y. and Huber, Christian D. and Lohmueller, Kirk E.},
doi = {10.1534/genetics.116.197145},
file = {:home/thibault/.var/app/com.elsevier.MendeleyDesktop/data/data/Mendeley Ltd./Mendeley Desktop/Downloaded/Kim, Huber, Lohmueller - 2017 - Inference of the distribution of selection coefficients for new nonsynonymous mutations using large samp.pdf:pdf},
issn = {19432631},
journal = {Genetics},
keywords = {Deleterious mutations,Diffusion theory,Population genetics,Site frequency spectrum},
month = {may},
number = {1},
pages = {345--361},
publisher = {Genetics},
title = {{Inference of the distribution of selection coefficients for new nonsynonymous mutations using large samples}},
volume = {206},
year = {2017}
}
@article{Kim1974,
abstract = {The 3-angstrom electron density map of crystalline yeast phenylalanine transfer RNA has provided us with a complete three-dimensional model which defines the positions of all of the nucleotide residues in the molecule. The overall features of the molecule are virtually the same as those seen at a resolution of 4 angstroms except that many additional details of tertiary structure are now visualized. Ten types of hydrogen bonding are identified which define the specificity of tertiary interactions. The molecule is also stabilized by considerable stacking of the planar purities and pyrimidines. This tertiary structure explains, in a simple and direct fashion, chemical modification studies of transfer RNA. Since most of the tertiary interactions involve nucleotides which are common to all transfer RNA's, it is likely that this three-dimensional structure provides a basic pattern of folding which may help to clarify the three-dimensional structure of all transfer RNA's.},
author = {Kim, S. H. and Suddath, F. L. and Quigley, G. J. and McPherson, A. and Sussman, J. L. and Wang, A. H.J. and Seeman, N. C. and Rich, Alexander},
doi = {10.1126/science.185.4149.435},
issn = {00368075},
journal = {Science},
month = {aug},
number = {4149},
pages = {435--440},
pmid = {4601792},
publisher = {American Association for the Advancement of Science},
title = {{Three-dimensional tertiary structure of yeast phenylalanine transfer RNA}},
url = {https://science.sciencemag.org/content/185/4149/435 https://science.sciencemag.org/content/185/4149/435.abstract},
volume = {185},
year = {1974}
}
@article{Kimura1979,
abstract = {Based on the idea that selective neutrality is the limit when the selective disadvantage becomes indefinitely small, a model of neutral (and nearly neutral) mutations is proposed that assumes that the selection coefficient against the mutant at various sites within a cistrom (gene) follows a special distribution. The mutation rate for alleles whose selection coefficients s' lie in the range between 0 and 1/(2Ne), in which Ne is the effective population size, is termed the effectively neutral mutation rate. Using the model of 'infinite sites' in population genetics, formulas are derived giving the average heterozygosity and evolutionary rate per generation in terms of mutant substitutions. It is shown that, the average heterozygosity increases much more slowly as Ne increases, compared with the case in which a constant fraction of mutations are neutral. Furthermore, the rate of evolution per year (k1) becomes constant among various organisms, if the generation span (g) in years is inversely proportional to √Ne among them and if the mutation rate per generation is constant. The situation becomes quite different if slightly advantageous mutations occur at a constant rate independent of environmental conditions. In this case, the evolutionary rate can become enormously higher in a species with a very large population size than in a species with a small population size, contrary to the observed pattern of evolution at the molecular level.},
author = {Kimura, M.},
doi = {10.1073/pnas.76.7.3440},
file = {:home/thibault/.var/app/com.elsevier.MendeleyDesktop/data/data/Mendeley Ltd./Mendeley Desktop/Downloaded/Kimura - 1979 - Model of effectively neutral mutations in which selective constraint is incorporated.pdf:pdf},
issn = {00278424},
journal = {Proceedings of the National Academy of Sciences of the United States of America},
month = {jul},
number = {7},
pages = {3440--3444},
publisher = {National Academy of Sciences},
title = {{Model of effectively neutral mutations in which selective constraint is incorporated}},
volume = {76},
year = {1979}
}
@article{Kimura1968,
author = {Kimura, Motoo},
issn = {0028-0836},
journal = {Nature},
number = {5129},
pages = {624--626},
publisher = {Springer},
title = {{Evolutionary rate at the molecular level}},
volume = {217},
year = {1968}
}
@article{Kimura1962,
author = {Kimura, Motoo},
file = {:home/thibault/.var/app/com.elsevier.MendeleyDesktop/data/data/Mendeley Ltd./Mendeley Desktop/Downloaded/KIMURA - 1962 - On the probability of fixation of mutant genes in a population.pdf:pdf},
issn = {00166731},
journal = {Genetics},
month = {jun},
number = {6},
pages = {713--719},
pmid = {14456043},
publisher = {Genetics Society of America},
title = {{On the probability of fixation of mutant genes in a population.}},
url = {https://www.ncbi.nlm.nih.gov/pmc/articles/PMC1210364/},
volume = {47},
year = {1962}
}
@article{Kimura1979a,
author = {Kimura, Motoo},
doi = {10.2307/24965339},
file = {:home/thibault/.var/app/com.elsevier.MendeleyDesktop/data/data/Mendeley Ltd./Mendeley Desktop/Downloaded/Kimura - 1979 - The Neutral Theory of Molecular Evolution.pdf:pdf},
journal = {Scientific American},
pages = {98--129},
publisher = {Scientific American, a division of Nature America, Inc.},
title = {{The Neutral Theory of Molecular Evolution}},
url = {https://www.jstor.org/stable/24965339},
volume = {241},
year = {1979}
}
@article{Kimura1971,
abstract = {There are at least two outstanding features that characterize the rate of evolution at the molecular level as compared with that at the phenotypic level. They are; (1) remarkable uniformity for each molecule, and (2) very high overall rate when extrapolated to the whole DNA content. The population dynamics for the rate of mutant substitution was developed, and it was shown that if mutant substitutions in the population are carried out mainly by natural selection, the rate of substitution is given by k = 4 Nes1v, where Ne is the effective population number, s1 is the selective advantage of the mutants, and v is the mutation rate per gamete for such advantageous mutants (assuming that 4 Nes1 ≫ 1). On the other hand, if the substitutions are mainly carried out by random fixation of selectively neutral or nearly neutral mutants, we have k = v, where v is the mutation rate per gamete for such mutants. Reasons were presented for the view that evolutionary change of amino acids in proteins has been mainly caused by random fixation of neutral mutants rather than by natural selection. It was concluded that if this view is correct, we should expect that genes of "living fossils" have undergone almost as many DNA base replacements as the corresponding genes of more rapidly evolving species. {\textcopyright} 1971 Springer-Verlag.},
author = {Kimura, Motoo and Ohta, Tomoko},
doi = {10.1007/BF01659390},
issn = {00222844},
journal = {Journal of Molecular Evolution},
keywords = {Molecular Evolutionary Rate,Population Genetics Theory},
month = {mar},
number = {1},
pages = {1--17},
publisher = {Springer-Verlag},
title = {{On the rate of molecular evolution}},
url = {https://link.springer.com/article/10.1007/BF01659390},
volume = {1},
year = {1971}
}
@article{Kimura1969,
author = {Kimura, Motoo and Ohta, Tomoko},
journal = {Genetics},
number = {3},
pages = {763},
publisher = {Genetics Society of America},
title = {{The average number of generations until fixation of a mutant gene in a finite population}},
volume = {61},
year = {1969}
}
@article{King1969,
author = {King, Jack Lester and Jukes, Thomas H},
doi = {10.1126/science.164.3881.788},
issn = {0036-8075},
journal = {Science},
number = {3881},
pages = {788--798},
pmid = {5767777},
title = {{Non-darwinian evolution}},
volume = {164},
year = {1969}
}
@article{Kishino2001,
abstract = {Rates of molecular evolution vary over time and, hence, among lineages. In contrast, widely used methods for estimating divergence times from molecular sequence data assume constancy of rates. Therefore, methods for estimation of divergence times that incorporate rate variation are attractive. Improvements on a previously proposed Bayesian technique for divergence time estimation are described. New parameterization more effectively captures the phylogenetic structure of rate evolution on a tree. Fossil information and other evidence can now be included in Bayesian analyses in the form of constraints on divergence times. Simulation results demonstrate that the accuracy of divergence time estimation is substantially enhanced when constraints are included.},
author = {Kishino, Hirohisa and Thorne, Jeffrey L. and Bruno, William J.},
doi = {10.1093/oxfordjournals.molbev.a003811},
file = {:home/thibault/.var/app/com.elsevier.MendeleyDesktop/data/data/Mendeley Ltd./Mendeley Desktop/Downloaded/Kishino, Thorne, Bruno - 2001 - Performance of a Divergence Time Estimation Method under a Probabilistic Model of Rate Evolution.pdf:pdf},
issn = {1537-1719},
journal = {Molecular Biology and Evolution},
keywords = {Markov chain Monte Carlo,Metropolis-Hastings algorithm,Molecular clock,Phylogeny},
month = {mar},
number = {3},
pages = {352--361},
publisher = {Oxford University Press},
title = {{Performance of a Divergence Time Estimation Method under a Probabilistic Model of Rate Evolution}},
url = {http://academic.oup.com/mbe/article/18/3/352/1073229},
volume = {18},
year = {2001}
}
@article{Klafter1986,
abstract = {Empirical evidence has accumulated showing the wide occurrence of a stretched-exponential relaxation decay law for many diverse condensed-matter systems. Several theories based on different physical mechanisms have been successful in deriving the stretched-exponential decay law in a natural way. Three of these theories, the direct-transfer model, the hierarchically constrained dynamics model, and the defect-diffusion model are shown here to have an underlying common mathematical structure.},
author = {Klafter, J and Shlesinger, M F and Goldstein, Richard A.},
doi = {10.1073/pnas.83.4.848},
file = {:home/thibault/.var/app/com.elsevier.MendeleyDesktop/data/data/Mendeley Ltd./Mendeley Desktop/Downloaded/Klafter, Shlesinger, Goldstein - 1986 - On the relationship among three theories of relaxation in disordered systems.pdf:pdf},
issn = {0027-8424},
journal = {Proceedings of the National Academy of Sciences of the United States of America},
month = {feb},
number = {4},
pages = {848--51},
pmid = {16593658},
publisher = {National Academy of Sciences},
title = {{On the relationship among three theories of relaxation in disordered systems.}},
url = {http://www.ncbi.nlm.nih.gov/pubmed/16593658 http://www.pubmedcentral.nih.gov/articlerender.fcgi?artid=PMC322967},
volume = {83},
year = {1986}
}
@article{Kleinman2010,
abstract = {Assessing the influence of three-dimensional protein structure on sequence evolution is a difficult task, mainly because of the assumption of independence between sites required by probabilistic phylogenetic methods. Recently, models that include an explicit treatment of protein structure and site interdependencies have been developed: a statistical potential (an energy-like scoring system for sequence–structure compatibility) is used to evaluate the probability of fixation of a given mutation, assuming a coarse-grained protein structure that is constant through evolution. Yet, due to the novelty of these models and the small degree of overlap between the fields of structural and evolutionary biology, only simple representations of protein structure have been used so far. In this work, we present new forms of statistical potentials using a probabilistic framework recently developed for evolutionary studies. Terms related to pairwise distance interactions, torsion angles, solvent accessibility, and flexibility of the residues are included in the potentials, so as to study the effects of the main factors known to influence protein structure. The new potentials, with a more detailed representation of the protein structure, yield a better fit than the previously used scoring functions, with pairwise interactions contributing to more than half of this improvement. In a phylogenetic context, however, the structurally constrained models are still outperformed by some of the available site-independent models in terms of fit, possibly indicating that alternatives to coarse-grained statistical potentials should be explored in order to better model structural constraints.},
author = {Kleinman, Claudia L and Rodrigue, Nicolas and Lartillot, Nicolas and Philippe, Herv{\'{e}}},
doi = {10.1093/molbev/msq047},
issn = {0737-4038},
journal = {Molecular Biology and Evolution},
month = {feb},
number = {7},
pages = {1546--1560},
title = {{Statistical Potentials for Improved Structurally Constrained Evolutionary Models}},
url = {https://doi.org/10.1093/molbev/msq047},
volume = {27},
year = {2010}
}
@article{Kleppe1971,
abstract = {Repair replication of short synthetic DNA's corresponding to parts of the gene for the major yeast alanine transfer RNA has been studied. The enzymes used were the Escherichia coli, Microccua luteus and T4 DNA polymerases, similar results being obtained with all the three enzymes. The DNA's used (Fig. 1) were: four double-stranded DNA's with the termini containing the 5′-hydroxyl group protruding by one, three, four or ten nucleotide units and two single-stranded DNA's 29 units long which are capable of folding back on themselves. The aspects inve tigated were: (1) completion of repair, (2) the minimum size of the polynucleotide chains required as primers and those which can serve as templates and (3) the minimum size of the primers which can abolish hairpin formation so as to give the "normal" repair replication. Repair replication of DNA's (DNA-I to DNA-IV: Fig. 1) was characterized to be essentially complete. The minimum size of the primer for repair replication of an extended single-stranded deoxypolynucleotide was ascertained to be about five to seven units long, while the primers required to overcome the hairpin formation in DNA-V and DNA-VI were found to be about twelve units long. Thus, in the presence of a suitable primer, the nucleotide incorporation which occurs in DNA-V in the absence of added primer was completely replaced by incorporation expected for normal repair replication. The minimum size of a chain which can serve as a template was also found in the present work to be about 12 units long. {\textcopyright} 1971.},
author = {Kleppe, K. and Ohtsuka, E. and Kleppe, R. and Molineux, I. and Khorana, H. G.},
doi = {10.1016/0022-2836(71)90469-4},
issn = {00222836},
journal = {Journal of Molecular Biology},
month = {mar},
number = {2},
pages = {341--361},
pmid = {4927950},
publisher = {Academic Press},
title = {{Studies on polynucleotides. XCVI. Repair replication of short synthetic DNA's as catalyzed by DNA polymerases}},
volume = {56},
year = {1971}
}
@article{Knibbe2007,
abstract = {A significant part of eukaryotic noncoding DNA is viewed as the passive result of mutational processes, such as the proliferation of mobile elements. However, sequences lacking an immediate utility can nonetheless play a major role in the long-term evolvability of a lineage, for instance by promoting genomic rearrangements. They could thus be subject to an indirect selection. Yet, such a long-term effect is difficult to isolate either in vivo or in vitro. Here, by performing in silico experimental evolution, we demonstrate that, under low mutation rates, the indirect selection of variability promotes the accumulation of noncoding sequences: Even in the absence of self-replicating elements and mutational bias, noncoding sequences constituted an important fraction of the evolved genome because the indirectly selected genomes were those that were variable enough to discover beneficial mutations. On the other hand, high mutation rates lead to compact genomes, much like the viral ones, although no selective cost of genome size was applied: The indirectly selected genomes were those that were small enough for the genetic information to be reliably transmitted. Thus, the spontaneous evolution of the amount of noncoding DNA strongly depends on the mutation rate. Our results suggest the existence of an additional pressure on the amount of noncoding DNA, namely the indirect selection of an appropriate trade-off between the fidelity of the transmission of the genetic information and the exploration of the mutational neighborhood. Interestingly, this trade-off resulted robustly in the accumulation of noncoding DNA so that the best individual leaves one offspring without mutation (or only neutral ones) per generation.},
author = {Knibbe, Carole and Coulon, Antoine and Mazet, Olivier and Fayard, Jean-Michel and Beslon, Guillaume},
doi = {10.1093/molbev/msm165},
file = {:home/thibault/.var/app/com.elsevier.MendeleyDesktop/data/data/Mendeley Ltd./Mendeley Desktop/Downloaded/Knibbe et al. - 2007 - A long-term evolutionary pressure on the amount of noncoding DNA.pdf:pdf},
issn = {0737-4038},
journal = {Molecular biology and evolution},
keywords = {Base Sequence,DNA, Intergenic,DNA, Intergenic: genetics,Evolution, Molecular,Genetic,Genetic Variation,Humans,Intergenic,Intergenic: genetics,Molecular,Mutation,Selection, Genetic},
month = {oct},
number = {10},
pages = {2344--53},
pmid = {17709335},
title = {{A long-term evolutionary pressure on the amount of noncoding DNA.}},
url = {http://www.ncbi.nlm.nih.gov/pubmed/17709335},
volume = {24},
year = {2007}
}
@inproceedings{Kocsis2006,
abstract = {For large state-space Markovian Decision Problems Monte-Carlo planning is one of the few viable approaches to find near-optimal solutions. In this paper we introduce a new algorithm, UCT, that applies bandit ideas to guide Monte-Carlo planning. In finite-horizon or discounted MDPs the algorithm is shown to be consistent and finite sample bounds are derived on the estimation error due to sampling. Experimental results show that in several domains, UCT is significantly more efficient than its alternatives. {\textcopyright} Springer-Verlag Berlin Heidelberg 2006.},
author = {Kocsis, Levente and Szepesv{\'{a}}ri, Csaba},
booktitle = {Lecture Notes in Computer Science (including subseries Lecture Notes in Artificial Intelligence and Lecture Notes in Bioinformatics)},
doi = {10.1007/11871842_29},
file = {:home/thibault/.var/app/com.elsevier.MendeleyDesktop/data/data/Mendeley Ltd./Mendeley Desktop/Downloaded/Kocsis, Szepesv{\'{a}}ri - 2006 - Bandit based Monte-Carlo planning.pdf:pdf},
isbn = {354045375X},
issn = {16113349},
pages = {282--293},
publisher = {Springer Verlag},
title = {{Bandit based Monte-Carlo planning}},
volume = {4212 LNAI},
year = {2006}
}
@article{KosakovskyPond2005,
abstract = {We consider three approaches for estimating the rates of nonsynonymous and synonymous changes at each site in a sequence alignment in order to identify sites under positive or negative selection: (1) a suite of fast likelihood-based "counting methods" that employ either a single most likely ancestral reconstruction, weighting across all possible ancestral reconstructions, or sampling from ancestral reconstructions; (2) a random effects likelihood (REL) approach, which models variation in nonsynonymous and synonymous rates across sites according to a predefined distribution, with the selection pressure at an individual site inferred using an empirical Bayes approach; and (3) a fixed effects likelihood (FEL) method that directly estimates nonsynonymous and synonymous substitution rates at each site. All three methods incorporate flexible models of nucleotide substitution bias and variation in both nonsynonymous and synonymous substitution rates across sites, facilitating the comparison between the methods. We demonstrate that the results obtained using these approaches show broad agreement in levels of Type I and Type II error and in estimates of substitution rates. Counting methods are well suited for large alignments, for which there is high power to detect positive and negative selection, but appear to underestimate the substitution rate. A REL approach, which is more computationally intensive than counting methods, has higher power than counting methods to detect selection in data sets of intermediate size but may suffer from higher rates of false positives for small data sets. A FEL approach appears to capture the pattern of rate variation better than counting methods or random effects models, does not suffer from as many false positives as random effects models for data sets comprising few sequences, and can be efficiently parallelized. Our results suggest that previously reported differences between results obtained by counting methods and random effects models arise due to a combination of the conservative nature of counting-based methods, the failure of current random effects models to allow for variation in synonymous substitution rates, and the naive application of random effects models to extremely sparse data sets. We demonstrate our methods on sequence data from the human immunodeficiency virus type 1 env and pol genes and simulated alignments. {\textcopyright} The Author 2005. Published by Oxford University Press. All rights reserved.},
author = {{Kosakovsky Pond}, Sergei L. and Frost, Simon D.W.},
doi = {10.1093/molbev/msi105},
file = {:home/thibault/.var/app/com.elsevier.MendeleyDesktop/data/data/Mendeley Ltd./Mendeley Desktop/Downloaded/Kosakovsky Pond, Frost - 2005 - Not so different after all A comparison of methods for detecting amino acid sites under selection.pdf:pdf},
issn = {07374038},
journal = {Molecular Biology and Evolution},
keywords = {Codon substitution models,Parallel algorithms,Positive and negative selection,Substitution rates},
month = {may},
number = {5},
pages = {1208--1222},
pmid = {15703242},
publisher = {Oxford Academic},
title = {{Not so different after all: A comparison of methods for detecting amino acid sites under selection}},
url = {https://academic.oup.com/mbe/article/22/5/1208/1066893},
volume = {22},
year = {2005}
}
@article{Pond2011,
author = {{Kosakovsky Pond}, Sergei L. and Murrell, Ben and Fourment, Mathieu and Frost, Simon D W and Delport, Wayne and Scheffler, Konrad},
doi = {10.1093/molbev/msr125},
journal = {Molecular biology and evolution},
number = {11},
pages = {3033--3043},
title = {{A random effects branch-site model for detecting episodic diversifying selection}},
volume = {28},
year = {2011}
}
@incollection{Pond2005,
abstract = {6.1 Introduction The field of molecular evolution, though wide-reaching in its breadth, can be split into two types of investigations: studies of phylogeny and studies of the molecular evolutionary process. Of course, each of these two categories en-compasses many different types of questions, and many investigations require studies of both phylogeny and evolutionary process, but the proposed binary classification is a useful construct. Software for molecular evolution is focused disproportionately on problems relating to phylogenetic reconstruction, with a number of outstanding comprehensive packages from which to choose. On the other hand, software for addressing questions of the molecular evolutionary process tends to be found in stand-alone programs that answer only one or two quite specific problems. The HyPhy system, available for download from www.hyphy.org, was designed to provide a unified platform for carrying out likelihood-based analyses on molecular evolutionary data sets, the emphasis of analyses being the molecular evolutionary process; that is, studies of rates and patterns of the evolution of molecular sequences. HyPhy consists of three major components: a high-level programming lan-guage designed to facilitate the rapid implementation of new statistical meth-ods for molecular evolutionary analysis; a collection of prewritten analyses for carrying out widely used molecular evolutionary methods; and a graphical user interface that allows users to quickly and interactively analyze data sets of aligned sequences using evolutionary models and statistical methods that they design using the software system. This chapter is intended to provide an overview of the key elements of each of the three system components, in-cluding both specific details of the basic functionality as well as a conceptual description of the potential uses of the software. The nature of the package prevents the creation of an exhaustive " cookbook " of available methods. In-stead, we hope to provide a collection of fundamental tools and concepts that allow users to begin using HyPhy to carry out both existing and new methods of data analysis. The second of the three enumerated HyPhy components was a collection of prewritten " standard " analyses. Since this section of the software is essen-tially just a collection of prepackaged analyses, we will not devote much time to a detailed discussion of it. However, we choose to describe it first in this chapter to illustrate the types of analyses that HyPhy has been designed to address. In Figure 6.1, we show the initial Standard Analyses menu invoked by Analyses:Standard Analyses... (note the use of Small Caps to indi-cate menu items, with submenus or selections separated by a colon). Each of the nine major headings includes a collection of routines that can be selected by the user. For example, the Positive Selection menu item expands to offer five different analyses relating to the task of identifying nucleotide sites undergoing positive selection. A total of 35 batch files are included in the col-lection, and most of these files include a variety of options enabling users to select items such as evolutionary models or topology search methods. Topics include molecular clock tests, positive selection analyses, phylogenetic recon-struction, and model comparison procedures. The authors frequently add new standard analyses to the package. HyPhy includes the ability to perform Web updates, which ensures that the distribution is kept up-to-date. Fig. 6.1. HyPhy Standard Analyses menu (Mac OS X).},
author = {{Kosakovsky Pond}, Sergei L. and Muse, Spencer V.},
booktitle = {Statistical Methods in Molecular Evolution},
doi = {10.1007/0-387-27733-1_6},
month = {nov},
pages = {125--181},
publisher = {Springer-Verlag},
title = {{HyPhy: Hypothesis Testing Using Phylogenies}},
url = {https://link.springer.com/chapter/10.1007/0-387-27733-1{\_}6},
year = {2005}
}
@article{KosakovskyPond2020,
abstract = {HYpothesis testing using PHYlogenies (HyPhy) is a scriptable, open-source package for fitting a broad range of evolutionary models to multiple sequence alignments, and for conducting subsequent parameter estimation and hypothesis testing, primarily in the maximum likelihood statistical framework. It has become a popular choice for characterizing various aspects of the evolutionary process: natural selection, evolutionary rates, recombination, and coevolution. The 2.5 release (available from www.hyphy.org) includes a completely re-engineered computational core and analysis library that introduces new classes of evolutionary models and statistical tests, delivers substantial performance and stability enhancements, improves usability, streamlines end-to-end analysis workflows, makes it easier to develop custom analyses, and is mostly backward compatible with previous HyPhy releases.},
author = {{Kosakovsky Pond}, Sergei L. and Poon, Art F.Y. and Velazquez, Ryan and Weaver, Steven and Hepler, N. Lance and Murrell, Ben and Shank, Stephen D. and Magalis, Brittany Rife and Bouvier, Dave and Nekrutenko, Anton and Wisotsky, Sadie and Spielman, Stephanie J. and Frost, Simon D.W. and Muse, Spencer V.},
doi = {10.1093/molbev/msz197},
issn = {15371719},
journal = {Molecular Biology and Evolution},
keywords = {evolutionary analysis,hypothesis testing,natural selection,software engineering,statistical inference},
month = {jan},
[truncated: 491,175 more chars]
